# Supplementary material for: Broad spectrum developmental role of Brachypodium AUX1
Source: New Phytol. 2018 Jun 27;219(4):1216–23. doi: 10.1111/nph.15332 (PMC6100110; doi:10.1111/nph.15332)
Supplement: Supplementary file 2 — Table S1 List of differentially expressed genes in Bdaux1 root segments (P < 0.01) [file NPH-219-1216-s002.xlsx]

## Sheet: Title page
Article title: Broad spectrum developmental role of Brachypodium AUX1
Authors: Alja van der Schuren, Catalin Voiniciuc, Jennifer Bragg, Karin Ljung, John Vogel, Markus Pauly & Christian S. Hardtke
Article acceptance date: 10 June 2018
Differentially expressed genes (p<0.01) in RNAseq of 1 cm seminal root segments, fold change indicated as Bdaux1 mutant over Bd21-3 wild type.
BdAUX1 is highlighted in orange, expansins, in green, other cell wall modifying enzymes in yellow

## Sheet: Table _S1
	gene ID	baseMean	log2FoldChange	lfcSE	stat	pvalue	padj	peptideName	Pfam	Panther	KOG	KEGG/ec	KO	GO	Best-hit-arabi-name	arabi-symbol	arabi-defline	Best-hit-rice-name	rice-symbol	rice-defline
Bradi3g27840.1	Bradi3g27840	8094.41	9.18241	0.677735	13.5487	8.07e-42	2e-37	Bradi3g27840.1.p	0	PTHR33548,PTHR33548:SF4	0	0	0	0	0	0	0	LOC_Os10g31640.1	0	glycine-rich cell wall structural protein 2 precursor, putative, expressed
Bradi1g48292.1	Bradi1g48292	1829.79	6.68286	0.659661	10.1308	4.04e-24	5.01e-20	Bradi1g48292.1.p	PF01419,PF03018	PTHR21495,PTHR21495:SF76	0	0	0	0	AT1G19715.3	0	Mannose-binding lectin superfamily protein	LOC_Os12g09700.1	0	Jacalin-like lectin domain containing protein, putative, expressed
Bradi3g27827.1	Bradi3g27827	8420.46	8.28732	0.849187	9.75912	1.69e-22	1.39e-18	Bradi3g27827.1.p	0	PTHR33548,PTHR33548:SF4	0	0	0	0	0	0	0	LOC_Os10g31640.1	0	glycine-rich cell wall structural protein 2 precursor, putative, expressed
Bradi3g19087.1	Bradi3g19087	580.842	9.60683	1.09439	8.77824	1.66e-18	1.03e-14	Bradi3g19087.1.p	PF13632	PTHR32044,PTHR32044:SF19	0	2.4.2.39,2.4.1.168	0	0	AT4G31590.1	ATCSLC05,ATCSLC5,CSLC05,CSLC5	Cellulose-synthase-like C5	LOC_Os08g15420.1	0	CSLC3 - cellulose synthase-like family C, expressed
Bradi1g20910.1	Bradi1g20910	367.168	7.06596	0.82684	8.54575	1.28e-17	6.34e-14	Bradi1g20910.1.p	PF03018	PTHR21495,PTHR21495:SF64	0	0	0	0	AT5G49040.1	0	Disease resistance-responsive (dirigent-like protein) family protein	LOC_Os07g42570.1	0	dirigent, putative, expressed
Bradi1g78540.1	Bradi1g78540	321.889	8.74778	1.08555	8.05838	7.73e-16	3.2e-12	Bradi1g78540.1.p	PF00320	PTHR10071,PTHR10071:SF207	0	0	0	GO:0043565,GO:0008270,GO:0006355,GO:0003700	AT2G45050.1	GATA2	GATA transcription factor 2	LOC_Os10g40810.1	0	GATA zinc finger domain containing protein, expressed
Bradi2g01920.1	Bradi2g01920	141.154	8.14981	1.20311	6.77395	1.25e-11	4.44e-08	Bradi2g01920.1.p	PF00228	PTHR33479,PTHR33479:SF3	0	0	0	GO:0005576,GO:0004867	0	0	0	LOC_Os01g03680.1	0	BBTI8 - Bowman-Birk type bran trypsin inhibitor precursor, expressed
Bradi3g27820.1	Bradi3g27820	1008.04	3.92285	0.594403	6.59965	4.12e-11	1.28e-07	Bradi3g27820.1.p	0	PTHR33548,PTHR33548:SF3	0	0	0	0	0	0	0	LOC_Os10g31540.1	0	glycine-rich cell wall structural protein 2 precursor, putative, expressed
Bradi1g19900.1	Bradi1g19900	87.2647	6.44939	0.997556	6.46519	1.01e-10	2.79e-07	Bradi1g19900.1.p	PF00447	PTHR10015,PTHR10015:SF189	0	0	K09419	GO:0043565,GO:0006355,GO:0005634,GO:0003700	AT1G46264.1	AT-HSFB4,HSFB4,SCZ	heat shock transcription factor B4	LOC_Os07g44690.1	0	HSF-type DNA-binding domain containing protein, expressed
Bradi1g65110.1	Bradi1g65110	135.157	3.92154	0.625653	6.26791	3.66e-10	9.08e-07	Bradi1g65110.1.p	PF08263,PF00560,PF13855,PF07714	PTHR27008,PTHR27008:SF49	KOG1187	2.7.11.1	0	GO:0005515,GO:0006468,GO:0004672	AT3G51740.1	IMK2	inflorescence meristem receptor-like kinase 2	LOC_Os03g18630.1	0	receptor-like kinase RHG1, putative, expressed
Bradi4g09727.2	Bradi4g09727	97.5026	10.0631	1.64389	6.12155	9.27e-10	2.09e-06	Bradi4g09727.2.p	PF00187	PTHR22595,PTHR22595:SF58	0	0	0	GO:0008061	AT2G43620.1	0	Chitinase family protein	LOC_Os04g09390.1	0	HEV3 - Hevein family protein precursor, expressed
Bradi2g39393.1	Bradi2g39393	151.301	3.12554	0.516795	6.04793	1.47e-09	3.03e-06	Bradi2g39393.1.p	PF00931	PTHR23155,PTHR23155:SF484	KOG4658	0	0	GO:0043531	AT1G50180.1	0	NB-ARC domain-containing disease resistance protein	LOC_Os11g43700.1	0	RGH1A, putative, expressed
Bradi5g13680.2	Bradi5g13680	218.234	3.61	0.599438	6.02232	1.72e-09	3.28e-06	Bradi5g13680.2.p	PF13177	PTHR11669,PTHR11669:SF3	KOG0989	2.7.7.7	0	0	AT4G24790.1	0	AAA-type ATPase family protein	LOC_Os12g19180.1	0	ATP binding protein, putative, expressed
Bradi5g16230.1	Bradi5g16230	129.738	3.66856	0.614936	5.96576	2.43e-09	4.32e-06	Bradi5g16230.1.p	PF00450	PTHR11802,PTHR11802:SF15	0	3.4.16.6	K16297	GO:0006508,GO:0004185	AT5G08260.1	scpl35	serine carboxypeptidase-like 35	LOC_Os04g44410.1	0	OsSCP25 - Putative Serine Carboxypeptidase homologue, expressed
Bradi3g41691.1	Bradi3g41691	217.51	-3.99128	0.675464	-5.90895	3.44e-09	5.69e-06	Bradi3g41691.1.p	PF03171,PF14226	PTHR10209,PTHR10209:SF121	0	0	0	GO:0055114,GO:0016491	AT1G06620.1	0	2-oxoglutarate (2OG) and Fe(II)-dependent oxygenase superfamily protein	LOC_Os01g35230.1	0	1-aminocyclopropane-1-carboxylate oxidase homolog 1, putative, expressed
Bradi2g48680.1	Bradi2g48680	172.266	9.43796	1.62401	5.81152	6.19e-09	9.6e-06	Bradi2g48680.1.p	PF01190	PTHR33470,PTHR33470:SF3	0	0	0	0	AT1G28290.1	AGP31	arabinogalactan protein 31	LOC_Os01g52660.1	0	POEI51 - Pollen Ole e I allergen and extensin family protein precursor, expressed
Bradi3g28040.2	Bradi3g28040	75.9893	5.64656	0.976576	5.782	7.38e-09	1.08e-05	Bradi3g28040.2.p	PF03016	PTHR11062,PTHR11062:SF107	KOG1021	0	0	0	AT2G20370.1	KAM1,MUR3	Exostosin family protein	LOC_Os10g32170.1	0	xyloglucan galactosyltransferase KATAMARI1, putative, expressed
Bradi2g55340.2	Bradi2g55340	1351.52	-2.22653	0.399198	-5.57751	2.44e-08	3.36e-05	Bradi2g55340.2.p	PF01490	PTHR22950,PTHR22950:SF256	KOG1303	0	K13946	0	AT2G38120.1	AUX1,MAP1,PIR1,WAV5	Transmembrane amino acid transporter family protein	LOC_Os01g63770.1	0	transmembrane amino acid transporter protein, putative, expressed
Bradi3g33200.1	Bradi3g33200	211.507	4.15434	0.751983	5.52451	3.3e-08	4.31e-05	Bradi3g33200.1.p	PF00320	PTHR10071,PTHR10071:SF172	0	0	0	GO:0043565,GO:0008270,GO:0006355,GO:0003700	AT3G60530.1	GATA4	GATA transcription factor 4	LOC_Os10g40810.1	0	GATA zinc finger domain containing protein, expressed
Bradi5g02412.1	Bradi5g02412	56.9659	6.24237	1.16067	5.37824	7.52e-08	9.33e-05	Bradi5g02412.1.p	0	0	0	0	0	0	0	0	0	0	0	0
Bradi4g09705.1	Bradi4g09705	80.7297	9.79069	1.83262	5.34246	9.17e-08	0.00010833	Bradi4g09705.1.p	PF00187	PTHR22595,PTHR22595:SF58	0	0	0	GO:0008061	AT2G43620.1	0	Chitinase family protein	LOC_Os04g09390.1	0	HEV3 - Hevein family protein precursor, expressed
Bradi3g32420.1	Bradi3g32420	245.648	3.28428	0.617878	5.31542	1.06e-07	0.000120004	Bradi3g32420.1.p	PF08498,PF08241	PTHR10108,PTHR10108:SF930	KOG1269	2.1.1.143	K08242	GO:0008168,GO:0006694,GO:0008152	AT1G20330.1	CVP1,FRL1,SMT2	sterol methyltransferase 2	LOC_Os03g04340.1	0	C-methyltransferase, putative, expressed
Bradi3g03556.1	Bradi3g03556	157.108	4.78604	0.910596	5.25594	1.47e-07	0.000158857	Bradi3g03556.1.p	0	0	0	0	0	0	0	0	0	0	0	0
Bradi2g31760.1	Bradi2g31760	151.127	9.24722	1.76319	5.24461	1.57e-07	0.000161898	Bradi2g31760.1.p	PF03330,PF01357	PTHR31867,PTHR31867:SF32	0	0	0	0	AT4G01630.1	ATEXP17,ATEXPA17,ATHEXP ALPHA 1.13,EXPA17	expansin A17	LOC_Os05g19600.1	0	expansin precursor, putative, expressed
Bradi3g27470.1	Bradi3g27470	144.678	6.56881	1.26761	5.18205	2.19e-07	0.000217793	Bradi3g27470.1.p	PF03330,PF01357	PTHR31867,PTHR31867:SF20	0	0	0	0	AT1G20190.1	ATEXP11,ATEXPA11,ATHEXP ALPHA 1.14,EXP11,EXPA11	expansin 11	LOC_Os03g06020.1	0	expansin precursor, putative, expressed
Bradi4g34530.1	Bradi4g34530	98.6279	8.63572	1.66949	5.17268	2.31e-07	0.000220194	Bradi4g34530.1.p	PF03407	PTHR24015,PTHR24015:SF796	0	0	0	0	AT1G14590.1	0	Nucleotide-diphospho-sugar transferase family protein	LOC_Os03g63270.1	0	regulatory protein, putative, expressed
Bradi5g21720.1	Bradi5g21720	68.2972	4.33725	0.852107	5.09003	3.58e-07	0.000328965	Bradi5g21720.1.p	PF04862	PTHR31265,PTHR31265:SF3	0	0	0	0	AT4G32460.1	0	Protein of unknown function, DUF642	LOC_Os04g41710.1	0	expressed protein
Bradi1g74750.1	Bradi1g74750	89.4916	4.33167	0.85286	5.07899	3.79e-07	0.00033622	Bradi1g74750.1.p	PF03330,PF01357	PTHR31867,PTHR31867:SF23	0	0	0	0	AT1G20190.1	ATEXP11,ATEXPA11,ATHEXP ALPHA 1.14,EXP11,EXPA11	expansin 11	LOC_Os03g06000.1	0	expansin precursor, putative, expressed
Bradi2g18040.1	Bradi2g18040	89.9949	3.46766	0.693902	4.99733	5.81e-07	0.000497298	Bradi2g18040.1.p	PF00295	PTHR31375,PTHR31375:SF4	0	3.2.1.15	0	GO:0005975,GO:0004650	AT1G80170.1	0	Pectin lyase-like superfamily protein	LOC_Os05g46520.1	0	polygalacturonase, putative, expressed
Bradi2g06220.1	Bradi2g06220	1393.25	-2.77734	0.562701	-4.93573	7.99e-07	0.000660375	Bradi2g06220.1.p	PF01439	PTHR33357	0	0	0	GO:0046872	AT3G15353.1	ATMT3,MT3	metallothionein 3	LOC_Os05g11320.1	0	metallothionein-like protein 3B, putative, expressed
Bradi3g27845.1	Bradi3g27845	77.3562	5.42528	1.13867	4.76457	1.89e-06	0.00151469	Bradi3g27845.1.p	0	0	0	0	0	0	0	0	0	LOC_Os10g31510.1	0	glycine-rich cell wall structural protein 2 precursor, putative, expressed
Bradi5g20734.1	Bradi5g20734	437.838	3.34361	0.712625	4.69197	2.71e-06	0.00209791	Bradi5g20734.1.p	PF06955,PF00722	PTHR31062,PTHR31062:SF38	0	2.4.1.207	0	GO:0048046,GO:0016762,GO:0006073,GO:0005618,GO:0005975,GO:0004553	AT3G23730.1	XTH16	xyloglucan endotransglucosylase/hydrolase 16	LOC_Os04g51510.1	0	glycosyl hydrolases family 16, putative, expressed
Bradi3g18690.1	Bradi3g18690	1098.45	3.3668	0.722521	4.6598	3.17e-06	0.00237962	Bradi3g18690.1.p	PF06955,PF00722	PTHR31062,PTHR31062:SF40	0	2.4.1.207	0	GO:0048046,GO:0016762,GO:0006073,GO:0005618,GO:0005975,GO:0004553	AT5G57560.1	TCH4,XTH22	Xyloglucan endotransglucosylase/hydrolase family protein	LOC_Os08g14200.1	0	glycosyl hydrolases family 16, putative, expressed
Bradi4g27930.2	Bradi4g27930	91.6167	5.00729	1.08328	4.62236	3.79e-06	0.00271113	Bradi4g27930.2.p	PF04577	PTHR20961,PTHR20961:SF31	KOG4698	2.4.1.255	0	GO:0016757	AT3G18180.1	0	Glycosyltransferase family 61 protein	LOC_Os06g20570.1	0	glycosyltransferase, putative, expressed
Bradi4g28350.1	Bradi4g28350	2262.87	2.16741	0.469065	4.62069	3.82e-06	0.00271113	Bradi4g28350.1.p	PF01925	PTHR14255,PTHR14255:SF1	0	0	0	GO:0016021	AT2G25737.1	0	Sulfite exporter TauE/SafE family protein	LOC_Os09g17600.3	0	membrane protein, putative, expressed
Bradi1g43860.1	Bradi1g43860	838.082	2.28462	0.501931	4.55166	5.32e-06	0.00366806	Bradi1g43860.1.p	PF02298	PTHR33021,PTHR33021:SF26	0	0	0	GO:0009055	AT2G02850.1	ARPN	plantacyanin	LOC_Os06g15600.1	0	plastocyanin-like domain containing protein, putative, expressed
Bradi2g36430.2	Bradi2g36430	2847.96	-2.12966	0.468914	-4.54169	5.58e-06	0.0037419	Bradi2g36430.2.p	PF02225,PF04258	PTHR12174,PTHR12174:SF36	0	3.2.1.113	K09597	GO:0016021,GO:0004190	AT2G43070.1	ATSPPL3,SPPL3	SIGNAL PEPTIDE PEPTIDASE-LIKE 3	LOC_Os11g24540.1	0	signal peptide peptidase-like 2B, putative, expressed
Bradi2g15460.1	Bradi2g15460	28.9198	8.3078	1.83151	4.53604	5.73e-06	0.00374237	Bradi2g15460.1.p	PF01762	PTHR11214,PTHR11214:SF110	KOG2287	2.4.1.134	0	GO:0016020,GO:0008378,GO:0006486	AT5G57500.1	0	Galactosyltransferase family protein	LOC_Os02g54450.1	0	hypro1, putative, expressed
Bradi2g15450.1	Bradi2g15450	27.9608	8.25916	1.82433	4.52724	5.98e-06	0.00380164	Bradi2g15450.1.p	PF01762	PTHR11214,PTHR11214:SF110	0	2.4.1.134	0	GO:0016020,GO:0008378,GO:0006486	AT5G57500.1	0	Galactosyltransferase family protein	LOC_Os02g54390.1	0	hypro1, putative, expressed
Bradi2g27140.2	Bradi2g27140	7396.59	-3.20067	0.717667	-4.45983	8.2e-06	0.00508765	Bradi2g27140.2.p	PF00332	PTHR32227,PTHR32227:SF119	0	3.2.1.73	0	GO:0005975,GO:0004553	AT4G16260.1	0	Glycosyl hydrolase superfamily protein	LOC_Os05g31140.1	0	glycosyl hydrolases family 17, putative, expressed
Bradi1g32470.1	Bradi1g32470	983.562	2.80117	0.632326	4.42994	9.43e-06	0.00570377	Bradi1g32470.1.p	PF07731,PF07732,PF00394	PTHR11709,PTHR11709:SF72	0	1.10.3.2	0	GO:0055114,GO:0016491,GO:0005507	AT1G76160.1	sks5	SKU5 similar 5	LOC_Os06g46500.1	0	monocopper oxidase, putative, expressed
Bradi5g27160.2	Bradi5g27160	56.5041	7.82946	1.7858	4.3843	1.16e-05	0.00687363	Bradi5g27160.2.p	PF00141	PTHR31235,PTHR31235:SF40	0	1.11.1.7	0	GO:0055114,GO:0020037,GO:0006979,GO:0004601	AT1G71695.1	0	Peroxidase superfamily protein	LOC_Os04g59160.1	0	peroxidase precursor, putative, expressed
Bradi2g27290.1	Bradi2g27290	25.5448	8.12853	1.86763	4.35232	1.35e-05	0.00777205	Bradi2g27290.1.p	PF14543,PF14541	PTHR13683,PTHR13683:SF368	KOG1339	3.4.23.12	0	GO:0006508,GO:0004190	AT1G03230.1	0	Eukaryotic aspartyl protease family protein	LOC_Os01g71130.1	0	xylanase inhibitor 725OS, putative, expressed
Bradi3g53681.1	Bradi3g53681	51.0794	6.68599	1.54079	4.33934	1.43e-05	0.00805234	Bradi3g53681.1.p	PF00188	PTHR10334,PTHR10334:SF207	0	0	0	0	AT4G31470.1	0	CAP (Cysteine-rich secretory proteins, Antigen 5, and Pathogenesis-related 1 protein) superfamily protein	LOC_Os02g54570.1	0	SCP-like extracellular protein, expressed
Bradi3g28006.1	Bradi3g28006	26.963	8.2065	1.89327	4.33456	1.46e-05	0.00805234	Bradi3g28006.1.p	PF03016	PTHR11062,PTHR11062:SF111	KOG1021	0	0	0	AT2G20370.1	KAM1,MUR3	Exostosin family protein	LOC_Os10g32080.1	0	xyloglucan galactosyltransferase KATAMARI1, putative, expressed
Bradi4g04210.1	Bradi3g27841	490.911	2.84897	0.665643	4.28002	1.87e-05	0.010079	Bradi4g04210.1.p	0	0	0	0	0	0	0	0	0	LOC_Os12g38140.1	0	expressed protein
Bradi1g43900.2	Bradi1g48293	93.0625	3.64869	0.85769	4.25409	2.1e-05	0.0110802	Bradi1g43900.2.p	PF00170,PF14144	PTHR22952,PTHR22952:SF209	0	0	K14431	GO:0043565,GO:0006355,GO:0003700,GO:0006351	AT1G68640.1	PAN	bZIP transcription factor family protein	LOC_Os06g15480.2	0	transcription factor, putative, expressed
Bradi4g12290.1	Bradi3g10347	52.3508	4.85047	1.14359	4.24143	2.22e-05	0.01148	Bradi4g12290.1.p	PF03140	PTHR31549,PTHR31549:SF2	0	0	0	0	AT3G50170.1	0	Plant protein of unknown function (DUF247)	LOC_Os09g13470.1	0	plant protein of unknown function domain containing protein, expressed
Bradi2g12450.1	Bradi3g1607	75.7307	3.08512	0.737861	4.18116	2.9e-05	0.0146848	Bradi2g12450.1.p	PF00450	PTHR11802,PTHR11802:SF77	0	3.4.16.6	K16297	GO:0006508,GO:0004185	AT3G17180.1	scpl33	serine carboxypeptidase-like 33	LOC_Os01g22954.1	0	serine carboxypeptidase, putative, expressed
Bradi4g09760.1	Bradi1g136170	18.0808	7.63187	1.83147	4.16708	3.09e-05	0.0153089	Bradi4g09760.1.p	PF00187	PTHR22595,PTHR22595:SF58	0	0	0	GO:0008061	AT2G43620.1	0	Chitinase family protein	LOC_Os04g09390.1	0	HEV3 - Hevein family protein precursor, expressed
Bradi3g21150.1	Bradi1g193800	3868.45	2.95725	0.715382	4.1338	3.57e-05	0.0173576	Bradi3g21150.1.p	PF01419,PF03018	PTHR21495,PTHR21495:SF76	0	0	0	0	AT1G19715.1	0	Mannose-binding lectin superfamily protein	LOC_Os12g14440.1	0	Jacalin-like lectin domain containing protein, putative, expressed
Bradi2g60210.1	Bradi2g01921	500.41	3.46023	0.838766	4.12539	3.7e-05	0.0176587	Bradi2g60210.1.p	PF14543,PF14541	PTHR13683,PTHR13683:SF289	KOG1339	3.4.23.12	0	GO:0006508,GO:0004190	AT1G03230.1	0	Eukaryotic aspartyl protease family protein	LOC_Os01g71090.1	0	xylanase inhibitor, putative, expressed
Bradi4g03050.1	Bradi3g27821	793.8	1.59982	0.390796	4.09374	4.24e-05	0.0198701	Bradi4g03050.1.p	PF12711,PF00225	PTHR24115,PTHR24115:SF417	KOG4280	3.6.4.4	K10400	GO:0008017,GO:0007018,GO:0005524,GO:0003777,GO:0005871	AT3G19050.1	POK2	phragmoplast orienting kinesin 2	LOC_Os12g39980.1	0	kinesin motor domain containing protein, putative, expressed
Bradi1g13460.1	Bradi1g110320	353.37	2.97826	0.733033	4.06292	4.85e-05	0.0222659	Bradi1g13460.1.p	PF00168,PF08372	PTHR10024,PTHR10024:SF172	0	0	0	GO:0005515	AT3G03680.1	0	C2 calcium/lipid-binding plant phosphoribosyltransferase family protein	LOC_Os03g44890.1	0	anthranilate phosphoribosyltransferase, putative, expressed
Bradi1g73161.1	Bradi1g155530	754.598	2.90662	0.719536	4.03957	5.35e-05	0.0241556	Bradi1g73161.1.p	0	PTHR12565,PTHR12565:SF148	0	0	0	0	AT3G47710.1	BHLH161,BNQ3	BANQUO 3	LOC_Os10g26460.1	0	bHLH family protein, putative, expressed
Bradi2g20040.1	Bradi4g09728	451.145	1.64904	0.411193	4.01039	6.06e-05	0.0268565	Bradi2g20040.1.p	PF00026	PTHR13683,PTHR13683:SF375	KOG1339	3.4.23.12	0	GO:0006508,GO:0004190	AT1G05840.1	0	Eukaryotic aspartyl protease family protein	LOC_Os02g27360.1	0	aspartic proteinase-like protein 2 precursor, putative, expressed
Bradi2g53570.1	Bradi2g39394	29.4128	4.2463	1.06157	4.00003	6.33e-05	0.0275672	Bradi2g53570.1.p	PF00234	PTHR33076,PTHR33076:SF1	0	0	0	0	AT5G01870.1	0	Bifunctional inhibitor/lipid-transfer protein/seed storage 2S albumin superfamily protein	LOC_Os01g60740.1	0	LTPL16 - Protease inhibitor/seed storage/LTP family protein precursor, expressed
Bradi4g35760.1	Bradi5g18780	49.5291	3.2407	0.818199	3.96077	7.47e-05	0.0319568	Bradi4g35760.1.p	PF00046,PF01852	PTHR24326,PTHR24326:SF288	0	0	K09338	GO:0003677,GO:0008289	AT4G00730.1	AHDP,ANL2	Homeobox-leucine zipper family protein / lipid-binding START domain-containing protein	LOC_Os09g35760.2	0	homeobox and START domains containing protein, putative, expressed
Bradi1g33485.1	Bradi5g21330	31.4531	6.97802	1.76687	3.94938	7.84e-05	0.0329488	Bradi1g33485.1.p	0	0	0	0	0	0	0	0	0	0	0	0
Bradi1g50256.1	Bradi3g41692	41.813	3.06863	0.77913	3.93854	8.2e-05	0.0338988	Bradi1g50256.1.p	PF02362	PTHR31391,PTHR31391:SF2	0	0	0	GO:0003677	AT4G34400.1	0	AP2/B3-like transcriptional factor family protein	LOC_Os11g09160.1	0	B3 DNA binding domain containing protein, expressed
Bradi2g39247.1	Bradi2g48681	78.0491	3.46018	0.880777	3.92855	8.55e-05	0.0347575	Bradi2g39247.1.p	PF00931	PTHR23155,PTHR23155:SF484	KOG4658	0	0	GO:0043531	AT3G07040.1	RPM1,RPS3	NB-ARC domain-containing disease resistance protein	LOC_Os11g43700.1	0	RGH1A, putative, expressed
Bradi4g19697.2	Bradi3g28041	313.595	2.18106	0.555907	3.92341	8.73e-05	0.0349351	Bradi4g19697.2.p	PF03763	PTHR31471,PTHR31471:SF15	0	0	0	0	AT1G67590.1	0	Remorin family protein	LOC_Os04g52920.1	0	remorin family protein, putative, expressed
Bradi2g31520.2	Bradi2g55341	102.923	-2.64921	0.676757	-3.91457	9.06e-05	0.0356657	Bradi2g31520.2.p	0	0	0	0	0	0	AT1G61415.1	0	0	LOC_Os05g19470.2	0	expressed protein
Bradi1g15130.2	Bradi3g33201	25.1961	5.04213	1.29354	3.89793	9.7e-05	0.0376093	Bradi1g15130.2.p	PF01112	PTHR10188,PTHR10188:SF24	KOG1592	3.4.19.5	K13051	GO:0016787	AT5G08100.1	0	N-terminal nucleophile aminohydrolases (Ntn hydrolases) superfamily protein	LOC_Os03g40070.1	0	transposon protein, putative, unclassified, expressed
Bradi1g77360.2	Bradi5g02413	60.2085	3.39906	0.881874	3.85436	0.000116032	0.0442884	Bradi1g77360.2.p	PF00722	PTHR31062,PTHR31062:SF9	0	2.4.1.207	0	GO:0005975,GO:0004553	AT3G44990.1	ATXTR8,XTH31,XTR8	xyloglucan endo-transglycosylase-related 8	LOC_Os03g02610.1	0	glycosyl hydrolases family 16 protein, protein, expressed
Bradi1g53500.1	Bradi4g09706	164.138	2.1165	0.550911	3.84181	0.000122131	0.0459101	Bradi1g53500.1.p	PF00483	PTHR22572,PTHR22572:SF103	KOG1322	2.7.7.27	K00975	GO:0016779,GO:0009058	AT1G27680.1	APL2	ADPGLC-PPase large subunit	LOC_Os07g13980.1	0	glucose-1-phosphate adenylyltransferase large subunit, putative, expressed
Bradi3g21100.1	Bradi3g25308	69.5359	3.00335	0.786919	3.8166	0.000135305	0.0501032	Bradi3g21100.1.p	PF00314	PTHR31048,PTHR31048:SF4	0	0	0	0	AT4G38660.1	0	Pathogenesis-related thaumatin superfamily protein	LOC_Os10g05600.1	0	thaumatin-like protein 1 precursor, putative, expressed
Bradi3g41377.1	Bradi3g54172	217.633	2.04281	0.540282	3.78101	0.000156192	0.0561213	Bradi3g41377.1.p	PF01842	PTHR31096,PTHR31096:SF15	0	2.7.7.59	0	GO:0016597,GO:0008152	AT1G69040.2	ACR4	ACT domain repeat 4	LOC_Os08g42080.1	0	ACR5, putative, expressed
Bradi4g12975.1	Bradi2g31761	301.175	-1.86379	0.493117	-3.7796	0.000157078	0.0561213	Bradi4g12975.1.p	0	0	0	0	0	0	0	0	0	0	0	0
Bradi3g59420.2	Bradi3g27471	20.7339	-5.44913	1.44248	-3.77761	0.000158343	0.0561213	Bradi3g59420.2.p	PF02042	PTHR10270,PTHR10270:SF227	0	0	0	0	AT1G18790.1	0	RWP-RK domain-containing protein	LOC_Os02g51090.1	0	RWP-RK domain-containing protein, putative, expressed
Bradi5g02220.1	Bradi4g34531	61.9832	4.5694	1.2111	3.77293	0.000161342	0.0563789	Bradi5g02220.1.p	PF08787	PTHR33681,PTHR33681:SF4	0	0	0	0	0	0	0	LOC_Os12g07310.1	0	citrate-binding protein precursor, putative, expressed
Bradi4g09680.2	Bradi5g21721	85.8002	5.04475	1.35289	3.72887	0.000192338	0.0662109	Bradi4g09680.2.p	PF00187	PTHR22595,PTHR22595:SF58	0	0	0	GO:0008061	AT2G43620.1	0	Chitinase family protein	LOC_Os04g09390.1	0	HEV3 - Hevein family protein precursor, expressed
Bradi2g08707.1	Bradi1g74751	612.742	2.04592	0.549146	3.72565	0.000194816	0.0662109	Bradi2g08707.1.p	0	PTHR31723,PTHR31723:SF1	0	0	0	0	AT1G78780.2	0	pathogenesis-related family protein	LOC_Os01g14590.1	0	pathogen-related protein, putative, expressed
Bradi1g52200.1	Bradi2g05600	1719.67	1.51604	0.411156	3.68728	0.000226668	0.0759952	Bradi1g52200.1.p	PF07731,PF07732,PF00394	PTHR11709,PTHR11709:SF124	0	1.10.3.3	0	GO:0055114,GO:0016491,GO:0005507	AT4G12420.1	SKU5	Cupredoxin superfamily protein	LOC_Os06g01490.1	0	monocopper oxidase, putative, expressed
Bradi3g22595.1	Bradi2g17420	31.2548	3.54027	0.973579	3.63635	0.00027653	0.091476	Bradi3g22595.1.p	0	0	0	0	0	0	0	0	0	LOC_Os10g08780.1	0	expressed protein
Bradi2g49620.1	Bradi3g27846	107.88	2.74605	0.760546	3.61063	0.000305452	0.099714	Bradi2g49620.1.p	PF00320	PTHR10071,PTHR10071:SF170	0	0	0	GO:0043565,GO:0008270,GO:0006355,GO:0003700	AT5G25830.1	GATA12	GATA transcription factor 12	LOC_Os01g54210.1	0	GATA zinc finger domain containing protein, expressed
Bradi1g37420.1	Bradi5g20735	121.102	-2.40483	0.6678	-3.60112	0.000316848	0.100924	Bradi1g37420.1.p	PF14226,PF03171	PTHR10209,PTHR10209:SF99	KOG0143	1.14.17.4	K05933	GO:0055114,GO:0016491	AT2G19590.1	ACO1,ATACO1	ACC oxidase 1	LOC_Os06g37590.1	0	1-aminocyclopropane-1-carboxylate oxidase protein, putative, expressed
Bradi3g09990.1	Bradi3g18691	399.936	-1.54776	0.429844	-3.60075	0.000317295	0.100924	Bradi3g09990.1.p	PF03330,PF01357	PTHR31867,PTHR31867:SF19	0	0	0	0	AT1G20190.1	ATEXP11,ATEXPA11,ATHEXP ALPHA 1.14,EXP11,EXPA11	expansin 11	LOC_Os02g16850.1	0	expansin precursor, putative, expressed
Bradi1g44900.1	Bradi4g28770	25.0328	5.03254	1.40109	3.59189	0.000328292	0.1031	Bradi1g44900.1.p	PF14416,PF13839	PTHR32285,PTHR32285:SF6	0	0	0	GO:0016413,GO:0010411,GO:0005794	AT1G70230.1	TBL27	TRICHOME BIREFRINGENCE-LIKE 27	LOC_Os06g12860.1	0	proteins of unknown function domain containing protein, putative, expressed
Bradi2g19360.1	Bradi4g29190	1436.53	-1.36449	0.38148	-3.57683	0.000347783	0.107856	Bradi2g19360.1.p	PF00235	PTHR11604,PTHR11604:SF8	KOG1755	0	K05759	0	AT2G19770.1	PRF5	profilin 5	LOC_Os10g17660.1	0	profilin domain containing protein, expressed
Bradi1g28891.1	Bradi1g43861	45.5693	4.86544	1.38341	3.51698	0.000436493	0.133696	Bradi1g28891.1.p	PF00013	PTHR10288,PTHR10288:SF146	KOG2190	0	K13162	GO:0003723	AT1G51580.1	0	RNA-binding KH domain-containing protein	LOC_Os07g25740.1	0	expressed protein
Bradi2g05042.1	Bradi2g36430	172.86	3.30826	0.944024	3.50442	0.000457602	0.138453	Bradi2g05042.1.p	PF00201	PTHR11926,PTHR11926:SF216	0	2.4.1.271	0	GO:0016758,GO:0008152	AT4G15550.1	IAGLU	indole-3-acetate beta-D-glucosyltransferase	LOC_Os01g08440.1	0	UDP-glucoronosyl and UDP-glucosyl transferase domain containing protein, expressed
Bradi5g07925.1	Bradi2g15460	58.8315	2.25758	0.647581	3.48617	0.000489983	0.146464	Bradi5g07925.1.p	PF02362	PTHR31391,PTHR31391:SF15	0	0	0	GO:0003677	AT4G33280.1	0	AP2/B3-like transcriptional factor family protein	LOC_Os04g31730.1	0	expressed protein
Bradi3g01230.1	Bradi2g15450	818.871	1.38927	0.400472	3.46909	0.000522229	0.154244	Bradi3g01230.1.p	PF08263,PF00069,PF13855	PTHR27000,PTHR27000:SF42	KOG1187	2.7.11.1	0	GO:0006468,GO:0005524,GO:0004672,GO:0005515	AT4G28650.1	0	Leucine-rich repeat transmembrane protein kinase family protein	LOC_Os02g02140.1	0	receptor protein kinase CLAVATA1 precursor, putative, expressed
Bradi4g09740.1	Bradi2g27140	48.9028	5.99619	1.73323	3.45954	0.000541098	0.157937	Bradi4g09740.1.p	PF00187	PTHR22595,PTHR22595:SF58	0	0	0	GO:0008061	AT2G43620.1	0	Chitinase family protein	LOC_Os04g09390.1	0	HEV3 - Hevein family protein precursor, expressed
Bradi5g09270.1	Bradi1g32471	531.135	-1.43989	0.417076	-3.45236	0.000555712	0.160265	Bradi5g09270.1.p	PF01161	PTHR11362,PTHR11362:SF39	KOG3346	0	0	0	AT2G27550.1	ATC	centroradialis	LOC_Os04g33570.1	0	RCN4 Centroradialis-like1 homologous to TFL1 gene; contains Pfam profile PF01161: Phosphatidylethanolamine-binding protein, expressed
Bradi2g27420.1	Bradi5g27161	201.508	-1.54374	0.447547	-3.44932	0.000561993	0.160265	Bradi2g27420.1.p	PF12697	PTHR10992,PTHR10992:SF56	KOG1454	0	0	0	AT2G23560.1	ATMES7,MES7	methyl esterase 7	LOC_Os05g30760.1	0	esterase, putative, expressed
Bradi2g57332.1	Bradi2g27291	361.546	-1.60984	0.468938	-3.43294	0.000597066	0.168332	Bradi2g57332.1.p	0	PTHR36023,PTHR36023:SF2	0	0	0	0	0	0	0	LOC_Os01g66530.1	0	ARGOS, putative, expressed
Bradi1g06050.1	Bradi3g2331	301.317	1.67181	0.491818	3.39925	0.000675716	0.186272	Bradi1g06050.1.p	PF07983,PF00332	PTHR32227,PTHR32227:SF97	0	3.2.1.39	0	GO:0005975,GO:0004553	AT1G64760.2	0	O-Glycosyl hydrolases family 17 protein	LOC_Os03g57880.1	0	glucan endo-1,3-beta-glucosidase precursor, putative, expressed
Bradi3g15700.1	Bradi3g23344	11.0411	6.91889	2.03612	3.39808	0.000678595	0.186272	Bradi3g15700.1.p	PF02458	PTHR31625,PTHR31625:SF8	0	2.3.1.115	0	GO:0016747	AT3G29670.1	0	HXXXD-type acyl-transferase family protein	LOC_Os08g07730.1	0	transferase family protein, putative, expressed
Bradi3g33150.1	Bradi3g27842	1008.89	1.76101	0.51852	3.39622	0.000683222	0.186272	Bradi3g33150.1.p	PF03330,PF01357	PTHR31692,PTHR31692:SF17	0	0	0	0	AT1G65680.1	ATEXPB2,ATHEXP BETA 1.4,EXPB2	expansin B2	LOC_Os10g40720.1	0	expansin precursor, putative, expressed
Bradi3g27203.1	Bradi1g48294	777.078	2.15427	0.637414	3.37971	0.000725628	0.195683	Bradi3g27203.1.p	0	0	0	0	0	0	0	0	0	0	0	0
Bradi4g17900.1	Bradi3g7133	553.923	2.0997	0.624245	3.36358	0.000769389	0.205253	Bradi4g17900.1.p	PF00450	PTHR11802,PTHR11802:SF109	KOG1282	3.4.16.6	K16297	GO:0006508,GO:0004185	AT1G28110.2	SCPL45	serine carboxypeptidase-like 45	LOC_Os11g31980.1	0	OsSCP63 - Putative Serine Carboxypeptidase homologue, expressed
Bradi2g62580.2	Bradi3g15873	20.1231	-3.70439	1.10337	-3.35735	0.00078692	0.205792	Bradi2g62580.2.p	PF03144,PF00679,PF00009	PTHR23115,PTHR23115:SF13	0	3.6.5.3	0	GO:0005525	AT3G22980.1	0	Ribosomal protein S5/Elongation factor G/III/V family protein	LOC_Os03g44780.1	0	elongation factor Tu family protein, putative, expressed
Bradi1g08030.1	Bradi1g251430	276.492	1.83123	0.545501	3.35698	0.000787999	0.205792	Bradi1g08030.1.p	PF02298	PTHR33021,PTHR33021:SF56	0	0	0	GO:0009055	AT5G15350.1	AtENODL17,ENODL17	early nodulin-like protein 17	LOC_Os03g55120.1	0	plastocyanin-like domain containing protein, putative, expressed
Bradi5g17760.1	Bradi1g309060	17.9378	-4.66249	1.39315	-3.34672	0.000817736	0.211334	Bradi5g17760.1.p	PF03330,PF01357	PTHR31692,PTHR31692:SF15	0	0	0	0	AT1G65680.1	ATEXPB2,ATHEXP BETA 1.4,EXPB2	expansin B2	LOC_Os05g15690.1	0	expansin precursor, putative, expressed
Bradi4g44642.1	Bradi2g01922	57.0108	2.73574	0.821996	3.32817	0.0008742	0.223597	Bradi4g44642.1.p	PF13401	PTHR23155,PTHR23155:SF541	0	0	0	0	AT3G07040.1	RPM1,RPS3	NB-ARC domain-containing disease resistance protein	LOC_Os08g07330.2	0	RGH1A, putative, expressed
Bradi1g12130.1	Bradi3g27822	49.1945	3.59133	1.08356	3.31439	0.000918432	0.232513	Bradi1g12130.1.p	PF00504	PTHR21649,PTHR21649:SF31	0	0	K08912	GO:0016020,GO:0009765	AT1G29930.1	AB140,CAB1,CAB140,LHCB1.3	chlorophyll A/B binding protein 1	LOC_Os01g41710.1	0	chlorophyll A-B binding protein, putative, expressed
Bradi2g14990.5	Bradi1g200740	137.324	-1.66334	0.510382	-3.25901	0.001118	0.277295	Bradi2g14990.5.p	0	0	0	0	0	0	0	0	0	0	0	0
Bradi3g46247.2	Bradi1g245950	257.826	1.88186	0.577453	3.25889	0.00111849	0.277295	Bradi3g46247.2.p	0	PTHR34677,PTHR34677:SF1	0	0	0	0	AT3G48200.1	0	0	LOC_Os05g51620.1	0	expressed protein
Bradi4g09720.1	Bradi4g09729	353.557	2.23048	0.685455	3.25402	0.00113785	0.277295	Bradi4g09720.1.p	PF00187	PTHR22595,PTHR22595:SF58	0	0	0	GO:0008061	AT4G12020.2	ATWRKY19,MAPKKK11,MEKK4,WRKY19	protein kinase family protein	LOC_Os04g09390.1	0	HEV3 - Hevein family protein precursor, expressed
Bradi4g26220.1	Bradi2g39395	92.602	2.74543	0.843846	3.25347	0.00114003	0.277295	Bradi4g26220.1.p	0	0	0	0	0	0	0	0	0	0	0	0
Bradi3g47080.1	Bradi5g23880	32.3361	3.42709	1.056	3.24536	0.00117304	0.282553	Bradi3g47080.1.p	0	0	0	0	0	0	0	0	0	LOC_Os02g37100.1	0	expressed protein
Bradi1g51383.1	Bradi5g26430	287.251	2.52807	0.780671	3.23833	0.0012023	0.286819	Bradi1g51383.1.p	0	0	0	0	0	0	0	0	0	0	0	0
Bradi2g60221.2	Bradi3g41693	49.2556	2.92791	0.909964	3.21762	0.00129261	0.305425	Bradi2g60221.2.p	0	0	0	0	0	0	0	0	0	0	0	0
Bradi3g46657.1	Bradi2g48682	643.831	1.30409	0.40876	3.19036	0.00142098	0.332589	Bradi3g46657.1.p	PF13266	PTHR31132,PTHR31132:SF4	0	0	0	0	AT4G39860.1	0	0	LOC_Os02g36500.1	0	expressed protein
Bradi1g52220.1	Bradi3g28042	3423.11	1.21221	0.380985	3.18177	0.00146378	0.33756	Bradi1g52220.1.p	0	PTHR33322,PTHR33322:SF2	0	0	0	0	AT5G62390.1	ATBAG7,BAG7	BCL-2-associated athanogene 7	LOC_Os06g01500.1	0	IQ calmodulin-binding motif family protein, putative, expressed
Bradi5g14440.1	Bradi2g55342	18.0483	6.15727	1.93585	3.18065	0.00146943	0.33756	Bradi5g14440.1.p	PF04862	PTHR31265,PTHR31265:SF3	0	0	0	0	AT5G11420.1	0	Protein of unknown function, DUF642	LOC_Os04g41710.1	0	expressed protein
Bradi2g00250.2	Bradi3g33202	1755.37	-1.25907	0.398951	-3.15596	0.00159972	0.364119	Bradi2g00250.2.p	PF14299	PTHR32278,PTHR32278:SF3	0	0	0	0	AT4G19840.1	ATPP2-A1,ATPP2A-1,PP2-A1	phloem protein 2-A1	LOC_Os01g06500.2	0	PHLOEM 2-LIKE A5, putative, expressed
Bradi2g60190.1	Bradi5g02414	495.788	4.01747	1.27579	3.14902	0.00163819	0.369486	Bradi2g60190.1.p	PF14543,PF14541	PTHR13683,PTHR13683:SF368	KOG1339	3.4.23.12	0	GO:0006508,GO:0004190	AT1G03230.1	0	Eukaryotic aspartyl protease family protein	LOC_Os01g71080.1	0	xylanase inhibitor, putative, expressed
Bradi2g17990.1	Bradi4g09707	3949.6	1.53578	0.488574	3.1434	0.00166997	0.37326	Bradi2g17990.1.p	PF00348	PTHR11525,PTHR11525:SF5	KOG0711	2.5.1.29,2.5.1.10	K00787	GO:0008299	AT5G47770.1	FPS1	farnesyl diphosphate synthase 1	LOC_Os05g46580.1	0	polyprenyl synthetase, putative, expressed
Bradi2g18101.1	Bradi3g83036	462.812	-1.47757	0.471805	-3.13175	0.0017377	0.382104	Bradi2g18101.1.p	0	0	0	0	0	0	AT3G15670.1	0	Late embryogenesis abundant protein (LEA) family protein	LOC_Os05g46480.1	0	late embryogenesis abundant protein, group 3, putative, expressed
Bradi2g58530.1	Bradi3g111900	89.108	2.19565	0.701504	3.12991	0.00174858	0.382104	Bradi2g58530.1.p	PF14368	PTHR33122,PTHR33122:SF3	0	0	0	0	AT5G55410.2	0	Bifunctional inhibitor/lipid-transfer protein/seed storage 2S albumin superfamily protein	LOC_Os01g68589.1	0	LTPL39 - Protease inhibitor/seed storage/LTP family protein precursor, expressed
Bradi3g42837.1	Bradi2g31762	1018.25	1.30062	0.415725	3.12855	0.0017567	0.382104	Bradi3g42837.1.p	PF00225	PTHR24115,PTHR24115:SF536	0	3.6.4.4	K10398	GO:0008017,GO:0007018,GO:0005524,GO:0003777,GO:0005871	AT2G36200.1	0	P-loop containing nucleoside triphosphate hydrolases superfamily protein	LOC_Os05g02670.2	0	kinesin motor domain containing protein, putative, expressed
Bradi1g60800.1	Bradi3g27472	28.5315	-4.79752	1.53464	-3.12615	0.00177114	0.382104	Bradi1g60800.1.p	PF00656	PTHR31773,PTHR31773:SF7	KOG1546	0	0	GO:0006508,GO:0004197	AT1G02170.1	AMC1,ATMC1,ATMCPB1,LOL3,MCP1B	metacaspase 1	LOC_Os03g27120.1	0	ICE-like protease p20 domain containing protein, putative, expressed
Bradi3g59290.1	Bradi4g34532	73.352	3.75917	1.20943	3.10822	0.00188215	0.400188	Bradi3g59290.1.p	PF00010	PTHR12565,PTHR12565:SF84	0	0	0	GO:0046983	AT1G26945.1	KDR	basic helix-loop-helix (bHLH) DNA-binding superfamily protein	LOC_Os02g51320.1	0	helix-loop-helix DNA-binding domain containing protein, expressed
Bradi3g08930.1	Bradi5g21722	69.4357	-2.70219	0.86997	-3.10608	0.00189588	0.400188	Bradi3g08930.1.p	PF00230	PTHR19139,PTHR19139:SF144	KOG0223	0	K09874	GO:0016020,GO:0006810,GO:0005215	AT4G18910.1	ATNLM2,NIP1;2,NLM2	NOD26-like intrinsic protein 1;2	LOC_Os02g13870.1	0	aquaporin protein, putative, expressed
Bradi3g03380.1	Bradi1g74752	1673.21	1.36522	0.439695	3.10491	0.00190335	0.400188	Bradi3g03380.1.p	PF01565	PTHR10801,PTHR10801:SF0	0	1.3.1.72	K09828	GO:0055114,GO:0050660,GO:0016491	AT3G19820.2	CBB1,DIM,DIM1,DWF1,EVE1	cell elongation protein / DWARF1 / DIMINUTO (DIM)	LOC_Os10g25780.1	0	FAD-linked oxidoreductase protein, putative, expressed
Bradi4g25572.1	Bradi2g29240	20.2534	3.21465	1.03973	3.09183	0.00198929	0.414743	Bradi4g25572.1.p	PF13838,PF00069	PTHR10292,PTHR10292:SF10	KOG1187	0	0	GO:0006468,GO:0005524,GO:0004672	AT3G11130.1	0	Clathrin, heavy chain	LOC_Os11g01380.1	0	clathrin heavy chain, putative, expressed
Bradi5g08950.1	Bradi2g41060	159.443	1.76092	0.572853	3.07394	0.00211249	0.433664	Bradi5g08950.1.p	0	PTHR34460,PTHR34460:SF2	0	0	0	0	AT3G06868.1	0	0	LOC_Os04g33260.1	0	expressed protein
Bradi2g60197.1	Bradi3g27847	115.6	3.5086	1.14153	3.07359	0.00211501	0.433664	Bradi2g60197.1.p	PF14543,PF14541	PTHR13683,PTHR13683:SF289	KOG1339	3.4.23.12	0	GO:0006508,GO:0004190	AT1G03220.1	0	Eukaryotic aspartyl protease family protein	LOC_Os01g71090.1	0	xylanase inhibitor, putative, expressed
Bradi3g10510.2	Bradi5g20736	346.708	2.00912	0.656481	3.06044	0.00221015	0.449457	Bradi3g10510.2.p	0	0	0	0	0	0	0	0	0	0	0	0
Bradi2g24870.1	Bradi3g18692	238.853	1.67411	0.547635	3.05699	0.00223574	0.450964	Bradi2g24870.1.p	PF04783,PF04782	PTHR21450,PTHR21450:SF8	0	0	0	0	AT1G21740.1	0	Protein of unknown function (DUF630 and DUF632)	LOC_Os05g35070.1	0	DUF630/DUF632 domains containing protein, putative, expressed
Bradi3g42140.1	Bradi4g29610	143.948	2.24143	0.734786	3.05046	0.00228491	0.456577	Bradi3g42140.1.p	PF04970	PTHR13943,PTHR13943:SF43	0	0	0	0	AT1G01225.1	0	NC domain-containing protein-related	LOC_Os08g43350.1	0	NC domain-containing protein, putative, expressed
Bradi3g43670.2	Bradi4g30030	49.7521	-2.19883	0.721297	-3.04843	0.00230037	0.456577	Bradi3g43670.2.p	PF12796	PTHR22904,PTHR22904:SF383	KOG4412	0	0	0	AT3G04710.3	0	ankyrin repeat family protein	LOC_Os02g29140.1	0	ankyrin, putative, expressed
Bradi1g60230.1	Bradi1g43862	30.9415	2.48015	0.81562	3.04081	0.00235941	0.464578	Bradi1g60230.1.p	0	PTHR34045,PTHR34045:SF2	0	0	0	0	AT1G72490.1	0	0	LOC_Os03g29270.1	0	expressed protein
Bradi2g52210.1	Bradi2g36430	930.889	2.55141	0.840675	3.03496	0.00240571	0.469966	Bradi2g52210.1.p	PF12142,PF00264,PF12143	PTHR11474,PTHR11474:SF33	0	1.10.3.1	K00422	GO:0055114,GO:0004097,GO:0016491,GO:0008152	0	0	0	LOC_Os01g58100.1	0	polyphenol oxidase, putative, expressed
Bradi1g77330.1	Bradi2g15460	183.168	-1.91701	0.632757	-3.02961	0.00244866	0.474619	Bradi1g77330.1.p	PF08449	PTHR10778,PTHR10778:SF19	KOG1582	0	K15277	GO:0055085	AT4G23010.3	ATUTR2,UTR2	UDP-galactose transporter 2	LOC_Os03g02670.2	0	transporter family protein, putative, expressed
Bradi5g14450.1	Bradi2g15450	739.299	2.78791	0.92224	3.02298	0.002503	0.481392	Bradi5g14450.1.p	PF04862	PTHR31265,PTHR31265:SF3	0	0	0	0	AT5G25460.1	0	Protein of unknown function, DUF642	LOC_Os04g41710.1	0	expressed protein
Bradi2g54470.1	Bradi2g27140	40.9239	-2.8723	0.951087	-3.02002	0.00252759	0.48238	Bradi2g54470.1.p	PF13912	PTHR26374,PTHR26374:SF196	0	0	0	0	AT2G28710.1	0	C2H2-type zinc finger family protein	LOC_Os01g62130.1	0	ZOS1-14 - C2H2 zinc finger protein, expressed
Bradi5g18340.1	Bradi1g32472	140.478	-1.70936	0.569953	-2.99912	0.00270757	0.512785	Bradi5g18340.1.p	PF01490	PTHR22950,PTHR22950:SF233	KOG1303	0	0	0	AT1G47670.1	0	Transmembrane amino acid transporter family protein	LOC_Os04g47420.1	0	transmembrane amino acid transporter protein, putative, expressed
Bradi3g44820.2	Bradi5g27162	7874.47	-1.30884	0.440715	-2.96981	0.0029798	0.559524	Bradi3g44820.2.p	PF00403	PTHR22814,PTHR22814:SF73	KOG1603	0	K07213	GO:0046872,GO:0030001	AT1G66240.1	ATATX1,ATX1	homolog of anti-oxidant 1	LOC_Os02g32814.1	0	heavy metal-associated domain containing protein, expressed
Bradi3g51540.1	Bradi2g27292	313.792	1.36906	0.461304	2.96779	0.00299946	0.559524	Bradi3g51540.1.p	PF00046,PF01852	PTHR24326,PTHR24326:SF258	KOG0843	0	K09338	GO:0003677,GO:0008289	AT3G61150.1	HD-GL2-1,HDG1	homeodomain GLABROUS 1	LOC_Os02g45250.1	0	homeobox and START domains containing protein, putative, expressed
Bradi1g47934.1	Bradi3g49019	74.6108	2.32025	0.78389	2.95992	0.00307717	0.569736	Bradi1g47934.1.p	0	0	0	0	0	0	0	0	0	0	0	0
Bradi1g47050.1	Bradi3g74694	465.627	1.43862	0.487026	2.9539	0.0031379	0.576677	Bradi1g47050.1.p	PF00628,PF01426,PF00004	PTHR10763,PTHR10763:SF23	0	0	K02603	GO:0005515,GO:0003682,GO:0005524	AT4G14700.1	ATORC1A,ORC1A	origin recognition complex 1	LOC_Os06g08790.1	0	ORC1 - Putative origin recognition complex subunit 1, expressed
Bradi3g57610.1	Bradi3g27843	872.018	1.23247	0.41939	2.93873	0.00329557	0.600728	Bradi3g57610.1.p	PF07983,PF00332	PTHR32227,PTHR32227:SF116	0	3.2.1.39	0	GO:0005975,GO:0004553	AT5G55180.1	0	O-Glycosyl hydrolases family 17 protein	LOC_Os02g53200.2	0	glucan endo-1,3-beta-glucosidase precursor, putative, expressed
Bradi1g32680.1	Bradi1g48295	71.5705	1.81377	0.617619	2.9367	0.0033172	0.600728	Bradi1g32680.1.p	0	PTHR31722,PTHR31722:SF0	0	0	0	0	AT1G79060.1	0	0	LOC_Os06g46250.1	0	expressed protein
Bradi2g11761.1	Bradi3g24613	121.519	-1.56989	0.535908	-2.92941	0.00339608	0.610557	Bradi2g11761.1.p	0	PTHR33702,PTHR33702:SF1	0	0	0	0	0	0	0	LOC_Os01g20730.1	0	expressed protein
Bradi3g33780.1	Bradi3g33353	310.684	2.50022	0.854794	2.92494	0.00344521	0.614933	Bradi3g33780.1.p	PF00141	PTHR31235,PTHR31235:SF48	0	1.11.1.7	K00430	GO:0055114,GO:0020037,GO:0006979,GO:0004601	AT5G17820.1	0	Peroxidase superfamily protein	LOC_Os10g41720.1	0	peroxidase precursor, putative, expressed
Bradi1g02050.2	Bradi1g366690	126.396	2.92464	1.00143	2.92045	0.00349527	0.615904	Bradi1g02050.2.p	PF02170,PF08699,PF16486	PTHR22891,PTHR22891:SF52	0	0	K11593	GO:0005515	AT2G27880.1	AGO5	Argonaute family protein	LOC_Os03g58600.1	0	PAZ domain containing protein, putative, expressed
Bradi1g49172.1	Bradi1g424320	37.7876	-2.33608	0.800027	-2.92	0.0035003	0.615904	Bradi1g49172.1.p	0	0	0	0	0	0	0	0	0	0	0	0
Bradi3g38120.1	Bradi2g01923	8.20888	6.48964	2.23427	2.90459	0.00367729	0.64249	Bradi3g38120.1.p	0	PTHR31722,PTHR31722:SF6	0	0	0	0	AT4G34419.1	0	0	LOC_Os02g52490.1	0	expressed protein
Bradi2g61247.1	Bradi3g27823	97.118	1.82086	0.631584	2.883	0.00393912	0.677167	Bradi2g61247.1.p	PF08263,PF00069,PF13855	PTHR27000,PTHR27000:SF221	KOG1187	2.7.11.1	0	GO:0006468,GO:0005524,GO:0004672,GO:0005515	AT3G28040.1	0	Leucine-rich receptor-like protein kinase family protein	LOC_Os01g72700.1	0	expressed protein
Bradi5g24227.1	Bradi1g291160	398.309	2.55551	0.886675	2.88212	0.00395004	0.677167	Bradi5g24227.1.p	PF01112	PTHR10188,PTHR10188:SF13	KOG1592	3.5.1.1	K13051	GO:0016787	AT3G16150.1	0	N-terminal nucleophile aminohydrolases (Ntn hydrolases) superfamily protein	LOC_Os04g55710.1	0	transposon protein, putative, unclassified, expressed
Bradi5g03937.1	Bradi1g336370	180.713	1.5935	0.553189	2.88058	0.00396948	0.677167	Bradi5g03937.1.p	PF01657,PF07714	PTHR27002,PTHR27002:SF76	KOG1187	2.7.11.1	0	GO:0006468,GO:0004672	AT4G23310.1	CRK23	cysteine-rich RLK (RECEPTOR-like protein kinase) 23	LOC_Os10g04730.1	0	TKL_IRAK_DUF26-la.6 - DUF26 kinases have homology to DUF26 containing loci, expressed
Bradi1g14090.1	Bradi4g09730	250.098	1.56807	0.544934	2.87755	0.00400776	0.677167	Bradi1g14090.1.p	PF13178,PF00612	PTHR32295,PTHR32295:SF37	KOG0109	0	0	GO:0005515	AT4G14750.1	IQD19	IQ-domain 19	LOC_Os03g43580.1	0	IQ calmodulin-binding motif family protein, putative, expressed
Bradi3g15570.2	Bradi2g39396	278.414	1.32551	0.460696	2.8772	0.00401223	0.677167	Bradi3g15570.2.p	0	PTHR35492,PTHR35492:SF1	0	0	0	0	AT4G14310.1	0	Transducin/WD40 repeat-like superfamily protein	LOC_Os02g56520.1	0	expressed protein
Bradi2g21880.2	Bradi5g28980	136.007	-1.61422	0.563235	-2.86598	0.00415725	0.690887	Bradi2g21880.2.p	PF00249,PF14379	PTHR31499,PTHR31499:SF10	0	0	0	0	AT3G04030.3	0	Homeodomain-like superfamily protein	LOC_Os05g40960.1	0	Myb transcription factor, putative, expressed
Bradi1g29520.1	Bradi5g31530	9587.31	1.28321	0.447901	2.86494	0.00417084	0.690887	Bradi1g29520.1.p	PF01565	PTHR10801,PTHR10801:SF0	0	1.3.1.72	K09828	GO:0055114,GO:0050660,GO:0016491	AT3G19820.3	CBB1,DIM,DIM1,DWF1,EVE1	cell elongation protein / DWARF1 / DIMINUTO (DIM)	LOC_Os10g25780.1	0	FAD-linked oxidoreductase protein, putative, expressed
Bradi2g05680.1	Bradi3g41694	15.7317	3.26127	1.13852	2.86447	0.00417707	0.690887	Bradi2g05680.1.p	PF13178,PF00612	PTHR32295,PTHR32295:SF10	0	0	0	GO:0005515	AT3G16490.1	IQD26	IQ-domain 26	LOC_Os01g09470.1	0	IQ calmodulin-binding motif family protein, expressed
Bradi2g40632.2	Bradi2g48683	116.321	-1.81926	0.638211	-2.85057	0.00436416	0.717052	Bradi2g40632.2.p	PF00892	PTHR31218,PTHR31218:SF34	0	0	0	GO:0016021,GO:0016020,GO:0022857	AT5G64700.1	0	nodulin MtN21 /EamA-like transporter family protein	LOC_Os01g36580.1	0	auxin-induced protein 5NG4, putative, expressed
Bradi4g43580.2	Bradi3g28043	83.1695	-2.26231	0.795186	-2.845	0.00444109	0.72489	Bradi4g43580.2.p	PF00083	PTHR23504,PTHR23504:SF19	KOG2615	0	0	GO:0055085,GO:0022857,GO:0016021	AT5G13750.1	ZIFL1	zinc induced facilitator-like 1	LOC_Os11g04030.1	0	major facilitator superfamily antiporter, putative, expressed
Bradi1g06660.1	Bradi2g55343	41.7302	-2.14624	0.762782	-2.81369	0.00489758	0.794177	Bradi1g06660.1.p	0	PTHR32212	0	0	0	0	AT1G13570.1	0	F-box/RNI-like superfamily protein	LOC_Os07g26000.1	0	OsFBX235 - F-box domain containing protein, expressed
Bradi5g12890.2	Bradi3g33203	278.303	1.98328	0.708087	2.80089	0.00509616	0.821011	Bradi5g12890.2.p	PF00307,PF00225	PTHR24115,PTHR24115:SF512	KOG0239	3.6.4.5	K10406	GO:0005515,GO:0008017,GO:0007018,GO:0005524,GO:0003777,GO:0005871	AT3G44730.1	ATKP1,KP1	kinesin-like protein 1	LOC_Os12g36100.1	0	kinesin-4, putative, expressed
Bradi1g25130.1	Bradi5g02415	763.849	3.45152	1.23879	2.7862	0.00533307	0.853635	Bradi1g25130.1.p	PF03552	PTHR13301,PTHR13301:SF71	0	2.4.2.24	0	GO:0030244,GO:0016760,GO:0016020	AT1G02730.1	ATCSLD5,CSLD5,SOS6	cellulose synthase-like D5	LOC_Os07g36750.1	0	CSLF3 - cellulose synthase-like family F; beta1,3;1,4 glucan synthase, expressed
Bradi2g07677.1	Bradi4g09708	193.77	1.23967	0.446797	2.77457	0.00552747	0.86586	Bradi2g07677.1.p	PF00249	PTHR10641,PTHR10641:SF599	KOG0048	0	0	0	AT5G11510.1	AtMYB3R4,MYB3R-4	myb domain protein 3r-4	LOC_Os01g12860.1	0	MYB family transcription factor, putative, expressed
Bradi4g36210.1	Bradi3g140764	38.9774	-2.30879	0.832761	-2.77245	0.00556353	0.86586	Bradi4g36210.1.p	PF00249	PTHR10641,PTHR10641:SF674	0	0	K09422	0	AT4G22680.1	AtMYB85,MYB85	myb domain protein 85	LOC_Os09g36250.1	0	MYB family transcription factor, putative, expressed
Bradi4g44273.1	Bradi3g169628	210.865	1.37223	0.495111	2.77157	0.00557875	0.86586	Bradi4g44273.1.p	PF00067	PTHR24282,PTHR24282:SF51	KOG0157	0	0	GO:0055114,GO:0020037,GO:0016705,GO:0005506	AT5G24910.1	CYP714A1	cytochrome P450, family 714, subfamily A, polypeptide 1	LOC_Os12g02640.1	0	cytochrome P450 72A1, putative, expressed
Bradi3g17842.1	Bradi2g31763	57.7613	-3.42891	1.23729	-2.77131	0.00558304	0.86586	Bradi3g17842.1.p	PF00304	PTHR33147,PTHR33147:SF12	0	0	0	0	AT5G63660.1	LCR74,PDF2.5	Scorpion toxin-like knottin superfamily protein	LOC_Os03g03810.1	0	DEF8 - Defensin and Defensin-like DEFL family, expressed
Bradi1g25250.1	Bradi3g27473	115.772	2.61337	0.943316	2.77041	0.00559856	0.86586	Bradi1g25250.1.p	0	PTHR34558,PTHR34558:SF3	0	0	0	0	AT3G09280.1	0	0	LOC_Os07g36430.1	0	expressed protein
Bradi1g22790.1	Bradi4g34533	108.452	1.42709	0.515581	2.76792	0.00564148	0.86586	Bradi1g22790.1.p	PF04178	PTHR21493,PTHR21493:SF149	KOG1743	0	0	GO:0016192	AT5G01430.1	0	Got1/Sft2-like vescicle transport protein family	LOC_Os03g11100.1	0	vesicle transport protein GOT1B, putative, expressed
Bradi3g04350.2	Bradi5g21723	63.4804	-1.92834	0.696854	-2.76722	0.00565374	0.86586	Bradi3g04350.2.p	PF08263,PF00560,PF13855	PTHR27000,PTHR27000:SF209	KOG0472	0	0	GO:0005515	AT1G17240.1	AtRLP2,RLP2	receptor like protein 2	LOC_Os02g06030.1	0	phytosulfokine receptor precursor, putative, expressed
Bradi2g45360.1	Bradi1g74753	10.577	4.34506	1.57352	2.76137	0.00575598	0.876109	Bradi2g45360.1.p	PF14416,PF13839	PTHR32285,PTHR32285:SF13	0	0	0	0	AT5G15890.1	TBL21	TRICHOME BIREFRINGENCE-LIKE 21	LOC_Os01g46410.1	0	leaf senescence related protein, putative, expressed
Bradi3g49780.1	Bradi2g52880	113.391	1.82057	0.660118	2.75795	0.00581656	0.879328	Bradi3g49780.1.p	0	PTHR34367,PTHR34367:SF1	0	0	0	0	AT1G65710.1	0	0	LOC_Os02g42560.1	0	expressed protein
Bradi3g38550.1	Bradi2g64700	434.306	1.57644	0.571964	2.75618	0.00584801	0.879328	Bradi3g38550.1.p	0	0	0	0	0	0	0	0	0	0	0	0
Bradi4g45210.2	Bradi3g27848	780.19	1.1255	0.409575	2.74796	0.00599674	0.89626	Bradi4g45210.2.p	0	PTHR33737,PTHR33737:SF1	0	0	0	0	AT5G60150.1	0	0	LOC_Os12g01220.1	0	expressed protein
Bradi4g12025.1	Bradi5g20737	9894.6	1.69696	0.621039	2.73246	0.00628637	0.933921	Bradi4g12025.1.p	0	0	0	0	0	0	0	0	0	0	0	0
Bradi1g01656.1	Bradi3g18693	160.169	3.25773	1.19391	2.72862	0.00635994	0.939228	Bradi1g01656.1.p	0	PTHR21499,PTHR21499:SF32	0	2.7.2.4	0	0	AT5G13280.1	AK,AK-LYS1,AK1	aspartate kinase 1	LOC_Os03g63330.1	0	aspartokinase, chloroplast precursor, putative, expressed
Bradi4g36710.1	Bradi4g30450	886.933	1.39741	0.512975	2.72412	0.00644729	0.946493	Bradi4g36710.1.p	PF01918	PTHR13516,PTHR13516:SF4	KOG2567	0	0	GO:0003676	AT1G20220.1	0	Alba DNA/RNA-binding protein	LOC_Os09g37006.2	0	protein of unknown function domain containing protein, expressed
Bradi4g01580.1	Bradi4g30870	142.108	1.63483	0.600724	2.72143	0.00650009	0.948631	Bradi4g01580.1.p	PF00225	PTHR24115,PTHR24115:SF339	KOG0239	3.6.4.5	K10406	GO:0008017,GO:0007018,GO:0005524,GO:0003777,GO:0005871	AT1G72250.2	0	Di-glucose binding protein with Kinesin motor domain	LOC_Os12g42160.1	0	kinesin motor domain containing protein, putative, expressed
Bradi4g44646.2	Bradi1g43863	17.717	2.99303	1.10201	2.71598	0.00660805	0.958748	Bradi4g44646.2.p	PF00931	PTHR23155,PTHR23155:SF541	0	0	0	GO:0043531	AT3G46530.1	RPP13	NB-ARC domain-containing disease resistance protein	LOC_Os11g03650.1	0	mla1, putative, expressed
Bradi2g11870.1	Bradi2g36430	1749.55	1.59846	0.589614	2.71103	0.00670739	0.967502	Bradi2g11870.1.p	PF00759	PTHR22298,PTHR22298:SF55	0	3.2.1.4	0	GO:0005975,GO:0004553	AT4G02290.1	AtGH9B13,GH9B13	glycosyl hydrolase 9B13	LOC_Os01g21070.1	0	endoglucanase, putative, expressed
Bradi1g66720.1	Bradi2g15460	30.4377	-2.23394	0.831356	-2.68711	0.00720737	0.999997	Bradi1g66720.1.p	PF00394,PF07731,PF07732	PTHR11709,PTHR11709:SF25	0	1.10.3.2	K05909	GO:0055114,GO:0016491,GO:0005507	AT5G60020.1	ATLAC17,LAC17	laccase 17	LOC_Os03g16610.1	0	laccase precursor protein, putative, expressed
Bradi3g04671.1	Bradi2g15450	1176.35	2.24822	0.838106	2.6825	0.00730745	0.999997	Bradi3g04671.1.p	PF02225,PF00082	PTHR10795,PTHR10795:SF365	0	3.4.14.10	0	GO:0006508,GO:0004252	AT2G04160.1	AIR3	Subtilisin-like serine endopeptidase family protein	LOC_Os09g30250.1	0	OsSub58 - Putative Subtilisin homologue, expressed
Bradi1g62050.1	Bradi2g27140	1953.54	2.43452	0.912651	2.66753	0.0076412	0.999997	Bradi1g62050.1.p	PF01740,PF00916	PTHR11814,PTHR11814:SF101	0	0	K17470	GO:0016021,GO:0015116,GO:0008272,GO:0055085,GO:0016020,GO:0008271	AT4G08620.1	SULTR1;1	sulphate transporter 1;1	LOC_Os03g09970.3	0	sulfate transporter, putative, expressed
Bradi1g39120.1	Bradi1g32473	1333.46	-1.3193	0.494604	-2.66739	0.00764431	0.999997	Bradi1g39120.1.p	PF00234	PTHR33076,PTHR33076:SF17	0	0	0	0	AT2G18370.1	0	Bifunctional inhibitor/lipid-transfer protein/seed storage 2S albumin superfamily protein	LOC_Os06g34840.1	0	LTPL5 - Protease inhibitor/seed storage/LTP family protein precursor, putative, expressed
Bradi4g29140.1	Bradi5g27163	251.902	1.27462	0.478489	2.66386	0.00772507	0.999997	Bradi4g29140.1.p	PF00083	PTHR23505,PTHR23505:SF11	KOG1330	0	0	GO:0055085,GO:0022857,GO:0016021	AT5G10190.1	0	Major facilitator superfamily protein	LOC_Os09g20500.1	0	transporter, putative, expressed
Bradi1g30050.1	Bradi2g27293	166.286	1.48909	0.566928	2.6266	0.00862427	0.999997	Bradi1g30050.1.p	PF01357	PTHR31692,PTHR31692:SF10	0	0	0	0	AT4G38400.1	ATEXLA2,ATEXPL2,ATHEXP BETA 2.2,EXLA2,EXPL2	expansin-like A2	LOC_Os06g50960.1	0	expansin precursor, putative, expressed
Bradi5g10130.1	Bradi3g100369	83.3416	1.99484	0.760305	2.62373	0.00869725	0.999997	Bradi5g10130.1.p	PF03552	PTHR13301,PTHR13301:SF53	0	2.4.1.12	0	GO:0030244,GO:0016760,GO:0016020	AT2G32540.1	ATCSLB04,ATCSLB4,CSLB04	cellulose synthase-like B4	LOC_Os10g20090.1	0	CSLH1 - cellulose synthase-like family H, expressed
Bradi2g31620.2	Bradi3g126044	58.9485	-2.14128	0.816129	-2.6237	0.00869801	0.999997	Bradi2g31620.2.p	PF07714,PF00069	PTHR24351,PTHR24351:SF55	0	2.7.11.1	0	GO:0006468,GO:0004672,GO:0005524	AT3G12690.3	AGC1.5	AGC kinase 1.5	LOC_Os05g14750.1	0	AGC_PVPK_like_kin82y.12 - ACG kinases include homologs to PKA, PKG and PKC, expressed
Bradi5g03420.3	Bradi3g27844	88.6497	-1.55976	0.594792	-2.62236	0.00873229	0.999997	Bradi5g03420.3.p	0	PTHR37394,PTHR37394:SF1	0	0	0	0	AT1G12790.1	0	0	LOC_Os05g51060.1	0	DNA ligase, putative, expressed
Bradi1g49750.1	Bradi1g48296	922.47	1.18528	0.45202	2.62218	0.00873689	0.999997	Bradi1g49750.1.p	PF01535,PF13041	PTHR24015,PTHR24015:SF504	0	0	0	0	AT1G60770.1	0	Tetratricopeptide repeat (TPR)-like superfamily protein	LOC_Os04g25410.1	0	pentatricopeptide repeat domain containing protein, putative, expressed
Bradi4g14970.1	Bradi3g42093	173.975	2.44855	0.934953	2.6189	0.00882134	0.999997	Bradi4g14970.1.p	PF14309,PF14383	PTHR31680,PTHR31680:SF2	0	0	0	0	AT3G63430.1	0	0	LOC_Os11g37670.1	0	expressed protein
Bradi3g33930.1	Bradi3g50833	3940.28	1.14466	0.439842	2.60244	0.00925637	0.999997	Bradi3g33930.1.p	PF02887,PF00224	PTHR11817,PTHR11817:SF24	0	2.7.1.40	K00873	GO:0030955,GO:0006096,GO:0004743,GO:0000287	AT5G52920.1	PKP-BETA1,PKP1,PKP2	plastidic pyruvate kinase beta subunit 1	LOC_Os10g42100.1	0	pyruvate kinase, putative, expressed
Bradi5g09500.2	Bradi1g481950	1957.96	1.3072	0.503238	2.59759	0.00938815	0.999997	Bradi5g09500.2.p	PF14204,PF00861	PTHR23410	KOG0875	0	K02932	GO:0006412,GO:0005840,GO:0005622,GO:0003735,GO:0008097	AT5G39740.1	OLI7,RPL5B	ribosomal protein L5 B	LOC_Os01g67134.1	0	ribosomal L18p/L5e family protein, putative, expressed
Bradi4g16990.1	Bradi1g539580	735.9	2.89183	1.11336	2.5974	0.00939313	0.999997	Bradi4g16990.1.p	PF06955,PF00722	PTHR31062,PTHR31062:SF15	0	2.4.1.207	K08235	GO:0048046,GO:0016762,GO:0006073,GO:0005618,GO:0005975,GO:0004553	AT5G13870.1	EXGT-A4,XTH5	xyloglucan endotransglucosylase/hydrolase 5	LOC_Os11g33270.1	0	glycosyl hydrolases family 16, putative, expressed
Bradi3g60344.1	Bradi2g01924	627.6	-1.3503	0.520673	-2.59338	0.00950379	0.999997	Bradi3g60344.1.p	0	0	0	0	0	0	0	0	0	0	0	0
Bradi1g71667.1	Bradi3g27824	1416.94	1.0745	0.415219	2.58779	0.00965946	0.999997	Bradi1g71667.1.p	PF01658,PF07994	PTHR11510,PTHR11510:SF6	0	5.5.1.4	K01858	GO:0008654,GO:0006021,GO:0004512	AT2G22240.1	ATIPS2,ATMIPS2,MIPS2	myo-inositol-1-phosphate synthase 2	LOC_Os03g09250.1	0	inositol-3-phosphate synthase, putative, expressed
Bradi2g60630.2	Bradi1g381580	118.974	-1.84342	0.712765	-2.5863	0.00970133	0.999997	Bradi2g60630.2.p	PF13365	PTHR22939,PTHR22939:SF100	0	0	0	0	0	0	0	LOC_Os05g05354.1	0	expressed protein
Bradi1g63816.1	Bradi1g426790	35.9204	-3.25062	1.257	-2.58601	0.0097094	0.999997	Bradi1g63816.1.p	PF02987	PTHR23241,PTHR23241:SF11	0	0	0	0	AT3G53040.1	0	late embryogenesis abundant protein, putative / LEA protein, putative	LOC_Os03g20680.1	0	late embryogenesis abundant protein 1, putative, expressed
Bradi3g33112.1	Bradi4g09731	1529.44	2.35081	0.910787	2.58107	0.00984946	0.999997	Bradi3g33112.1.p	PF03330,PF01357	PTHR31692,PTHR31692:SF19	0	0	0	0	AT1G65680.1	ATEXPB2,ATHEXP BETA 1.4,EXPB2	expansin B2	LOC_Os10g40710.1	0	expansin precursor, putative, expressed
Bradi2g47290.1	Bradi2g39397	4013.74	1.70965	0.663104	2.57825	0.00993009	0.999997	Bradi2g47290.1.p	PF13489,PF08241	PTHR10108,PTHR10108:SF793	KOG1269	2.1.1.103	K05929	GO:0008168,GO:0008152	AT3G18000.1	NMT1,PEAMT,XPL1	S-adenosyl-L-methionine-dependent methyltransferases superfamily protein	LOC_Os01g50030.1	0	CPuORF25 - conserved peptide uORF-containing transcript, expressed
Bradi4g06427.1	Bradi5g34080	6.7796	-6.22372	2.41509	-2.57701	0.00996582	0.999997	Bradi4g06427.1.p	PF00743	PTHR23023,PTHR23023:SF149	KOG1399	1.14.13.168	0	GO:0055114,GO:0050661,GO:0050660,GO:0004499	AT5G25620.2	YUC6	Flavin-binding monooxygenase family protein	LOC_Os12g32750.1	0	flavin monooxygenase, putative, expressed
