# Supplementary material for: Broad spectrum developmental role of Brachypodium AUX1
Source: New Phytol. 2018 Jun 27;219(4):1216–23. doi: 10.1111/nph.15332 (PMC6100110; doi:10.1111/nph.15332)
Supplement: Supplementary file 3 — Table S2 Comparison of RNAseq analyses of Bdaux1 and Bd21‐3 root segments [file NPH-219-1216-s003.xlsx]

## Sheet: Title page
Article title: Broad spectrum developmental role of Brachypodium AUX1
Authors: Alja van der Schuren, Catalin Voiniciuc, Jennifer Bragg, Karin Ljung, John Vogel, Markus Pauly & Christian S. Hardtke
Article acceptance date: 10 June 2018
Table S2 RNAseq analysis (DESeq2) of 1 cm seminal root segments, fold change indicated as Bdaux1 mutant over Bd21-3 wild type.

## Sheet: Table_S2
		baseMean	log2FoldChange	lfcSE	stat	pvalue	padj	best A.t. hit
Bradi3g27840.1	Bradi3g27840	8094.41	9.18241	0.677735	13.5487	8.07e-42	2e-37	0
Bradi1g48292.1	Bradi1g48292	1829.79	6.68286	0.659661	10.1308	4.04e-24	5.01e-20	Mannose-binding lectin superfamily protein
Bradi3g27827.1	Bradi3g27827	8420.46	8.28732	0.849187	9.75912	1.69e-22	1.39e-18	0
Bradi3g19087.1	Bradi3g19087	580.842	9.60683	1.09439	8.77824	1.66e-18	1.03e-14	Cellulose-synthase-like C5
Bradi1g20910.1	Bradi1g20910	367.168	7.06596	0.82684	8.54575	1.28e-17	6.34e-14	Disease resistance-responsive (dirigent-like protein) family protein
Bradi1g78540.1	Bradi1g78540	321.889	8.74778	1.08555	8.05838	7.73e-16	3.2e-12	GATA transcription factor 2
Bradi2g01920.1	Bradi2g01920	141.154	8.14981	1.20311	6.77395	1.25e-11	4.44e-08	0
Bradi3g27820.1	Bradi3g27820	1008.04	3.92285	0.594403	6.59965	4.12e-11	1.28e-07	0
Bradi1g19900.1	Bradi1g19900	87.2647	6.44939	0.997556	6.46519	1.01e-10	2.79e-07	heat shock transcription factor B4
Bradi1g65110.1	Bradi1g65110	135.157	3.92154	0.625653	6.26791	3.66e-10	9.08e-07	inflorescence meristem receptor-like kinase 2
Bradi4g09727.2	Bradi4g09727	97.5026	10.0631	1.64389	6.12155	9.27e-10	2.09e-06	Chitinase family protein
Bradi2g39393.1	Bradi2g39393	151.301	3.12554	0.516795	6.04793	1.47e-09	3.03e-06	NB-ARC domain-containing disease resistance protein
Bradi5g13680.2	Bradi5g13680	218.234	3.61	0.599438	6.02232	1.72e-09	3.28e-06	AAA-type ATPase family protein
Bradi5g16230.1	Bradi5g16230	129.738	3.66856	0.614936	5.96576	2.43e-09	4.32e-06	serine carboxypeptidase-like 35
Bradi3g41691.1	Bradi3g41691	217.51	-3.99128	0.675464	-5.90895	3.44e-09	5.69e-06	2-oxoglutarate (2OG) and Fe(II)-dependent oxygenase superfamily protein
Bradi2g48680.1	Bradi2g48680	172.266	9.43796	1.62401	5.81152	6.19e-09	9.6e-06	arabinogalactan protein 31
Bradi3g28040.2	Bradi3g28040	75.9893	5.64656	0.976576	5.782	7.38e-09	1.08e-05	Exostosin family protein
Bradi2g55340.2	Bradi2g55340	1351.52	-2.22653	0.399198	-5.57751	2.44e-08	3.36e-05	Transmembrane amino acid transporter family protein
Bradi3g33200.1	Bradi3g33200	211.507	4.15434	0.751983	5.52451	3.3e-08	4.31e-05	GATA transcription factor 4
Bradi5g02412.1	Bradi5g02412	56.9659	6.24237	1.16067	5.37824	7.52e-08	9.33e-05	0
Bradi4g09705.1	Bradi4g09705	80.7297	9.79069	1.83262	5.34246	9.17e-08	0.00010833	Chitinase family protein
Bradi3g32420.1	Bradi3g32420	245.648	3.28428	0.617878	5.31542	1.06e-07	0.000120004	sterol methyltransferase 2
Bradi3g03556.1	Bradi3g03556	157.108	4.78604	0.910596	5.25594	1.47e-07	0.000158857	0
Bradi2g31760.1	Bradi2g31760	151.127	9.24722	1.76319	5.24461	1.57e-07	0.000161898	expansin A17
Bradi3g27470.1	Bradi3g27470	144.678	6.56881	1.26761	5.18205	2.19e-07	0.000217793	expansin 11
Bradi4g34530.1	Bradi4g34530	98.6279	8.63572	1.66949	5.17268	2.31e-07	0.000220194	Nucleotide-diphospho-sugar transferase family protein
Bradi5g21720.1	Bradi5g21720	68.2972	4.33725	0.852107	5.09003	3.58e-07	0.000328965	Protein of unknown function, DUF642
Bradi1g74750.1	Bradi1g74750	89.4916	4.33167	0.85286	5.07899	3.79e-07	0.00033622	expansin 11
Bradi2g18040.1	Bradi2g18040	89.9949	3.46766	0.693902	4.99733	5.81e-07	0.000497298	Pectin lyase-like superfamily protein
Bradi2g06220.1	Bradi2g06220	1393.25	-2.77734	0.562701	-4.93573	7.99e-07	0.000660375	metallothionein 3
Bradi3g27845.1	Bradi3g27845	77.3562	5.42528	1.13867	4.76457	1.89e-06	0.00151469	0
Bradi5g20734.1	Bradi5g20734	437.838	3.34361	0.712625	4.69197	2.71e-06	0.00209791	xyloglucan endotransglucosylase/hydrolase 16
Bradi3g18690.1	Bradi3g18690	1098.45	3.3668	0.722521	4.6598	3.17e-06	0.00237962	Xyloglucan endotransglucosylase/hydrolase family protein
Bradi4g27930.2	Bradi4g27930	91.6167	5.00729	1.08328	4.62236	3.79e-06	0.00271113	Glycosyltransferase family 61 protein
Bradi4g28350.1	Bradi4g28350	2262.87	2.16741	0.469065	4.62069	3.82e-06	0.00271113	Sulfite exporter TauE/SafE family protein
Bradi1g43860.1	Bradi1g43860	838.082	2.28462	0.501931	4.55166	5.32e-06	0.00366806	plantacyanin
Bradi2g36430.2	Bradi2g36430	2847.96	-2.12966	0.468914	-4.54169	5.58e-06	0.0037419	SIGNAL PEPTIDE PEPTIDASE-LIKE 3
Bradi2g15460.1	Bradi2g15460	28.9198	8.3078	1.83151	4.53604	5.73e-06	0.00374237	Galactosyltransferase family protein
Bradi2g15450.1	Bradi2g15450	27.9608	8.25916	1.82433	4.52724	5.98e-06	0.00380164	Galactosyltransferase family protein
Bradi2g27140.2	Bradi2g27140	7396.59	-3.20067	0.717667	-4.45983	8.2e-06	0.00508765	Glycosyl hydrolase superfamily protein
Bradi1g32470.1	Bradi1g32470	983.562	2.80117	0.632326	4.42994	9.43e-06	0.00570377	SKU5 similar 5
Bradi5g27160.2	Bradi5g27160	56.5041	7.82946	1.7858	4.3843	1.16e-05	0.00687363	Peroxidase superfamily protein
Bradi2g27290.1	Bradi2g27290	25.5448	8.12853	1.86763	4.35232	1.35e-05	0.00777205	Eukaryotic aspartyl protease family protein
Bradi3g53681.1	Bradi3g53681	51.0794	6.68599	1.54079	4.33934	1.43e-05	0.00805234	CAP (Cysteine-rich secretory proteins, Antigen 5, and Pathogenesis-related 1 protein) superfamily protein
Bradi3g28006.1	Bradi3g28006	26.963	8.2065	1.89327	4.33456	1.46e-05	0.00805234	Exostosin family protein
Bradi4g04210.1	Bradi3g27841	490.911	2.84897	0.665643	4.28002	1.87e-05	0.010079	0
Bradi1g43900.2	Bradi1g48293	93.0625	3.64869	0.85769	4.25409	2.1e-05	0.0110802	bZIP transcription factor family protein
Bradi4g12290.1	Bradi3g10347	52.3508	4.85047	1.14359	4.24143	2.22e-05	0.01148	Plant protein of unknown function (DUF247)
Bradi2g12450.1	Bradi3g1607	75.7307	3.08512	0.737861	4.18116	2.9e-05	0.0146848	serine carboxypeptidase-like 33
Bradi4g09760.1	Bradi1g136170	18.0808	7.63187	1.83147	4.16708	3.09e-05	0.0153089	Chitinase family protein
Bradi3g21150.1	Bradi1g193800	3868.45	2.95725	0.715382	4.1338	3.57e-05	0.0173576	Mannose-binding lectin superfamily protein
Bradi2g60210.1	Bradi2g01921	500.41	3.46023	0.838766	4.12539	3.7e-05	0.0176587	Eukaryotic aspartyl protease family protein
Bradi4g03050.1	Bradi3g27821	793.8	1.59982	0.390796	4.09374	4.24e-05	0.0198701	phragmoplast orienting kinesin 2
Bradi1g13460.1	Bradi1g110320	353.37	2.97826	0.733033	4.06292	4.85e-05	0.0222659	C2 calcium/lipid-binding plant phosphoribosyltransferase family protein
Bradi1g73161.1	Bradi1g155530	754.598	2.90662	0.719536	4.03957	5.35e-05	0.0241556	BANQUO 3
Bradi2g20040.1	Bradi4g09728	451.145	1.64904	0.411193	4.01039	6.06e-05	0.0268565	Eukaryotic aspartyl protease family protein
Bradi2g53570.1	Bradi2g39394	29.4128	4.2463	1.06157	4.00003	6.33e-05	0.0275672	Bifunctional inhibitor/lipid-transfer protein/seed storage 2S albumin superfamily protein
Bradi4g35760.1	Bradi5g18780	49.5291	3.2407	0.818199	3.96077	7.47e-05	0.0319568	Homeobox-leucine zipper family protein / lipid-binding START domain-containing protein
Bradi1g33485.1	Bradi5g21330	31.4531	6.97802	1.76687	3.94938	7.84e-05	0.0329488	0
Bradi1g50256.1	Bradi3g41692	41.813	3.06863	0.77913	3.93854	8.2e-05	0.0338988	AP2/B3-like transcriptional factor family protein
Bradi2g39247.1	Bradi2g48681	78.0491	3.46018	0.880777	3.92855	8.55e-05	0.0347575	NB-ARC domain-containing disease resistance protein
Bradi4g19697.2	Bradi3g28041	313.595	2.18106	0.555907	3.92341	8.73e-05	0.0349351	Remorin family protein
Bradi2g31520.2	Bradi2g55341	102.923	-2.64921	0.676757	-3.91457	9.06e-05	0.0356657	0
Bradi1g15130.2	Bradi3g33201	25.1961	5.04213	1.29354	3.89793	9.7e-05	0.0376093	N-terminal nucleophile aminohydrolases (Ntn hydrolases) superfamily protein
Bradi1g77360.2	Bradi5g02413	60.2085	3.39906	0.881874	3.85436	0.000116032	0.0442884	xyloglucan endo-transglycosylase-related 8
Bradi1g53500.1	Bradi4g09706	164.138	2.1165	0.550911	3.84181	0.000122131	0.0459101	ADPGLC-PPase large subunit
Bradi3g21100.1	Bradi3g25308	69.5359	3.00335	0.786919	3.8166	0.000135305	0.0501032	Pathogenesis-related thaumatin superfamily protein
Bradi3g41377.1	Bradi3g54172	217.633	2.04281	0.540282	3.78101	0.000156192	0.0561213	ACT domain repeat 4
Bradi4g12975.1	Bradi2g31761	301.175	-1.86379	0.493117	-3.7796	0.000157078	0.0561213	0
Bradi3g59420.2	Bradi3g27471	20.7339	-5.44913	1.44248	-3.77761	0.000158343	0.0561213	RWP-RK domain-containing protein
Bradi5g02220.1	Bradi4g34531	61.9832	4.5694	1.2111	3.77293	0.000161342	0.0563789	0
Bradi4g09680.2	Bradi5g21721	85.8002	5.04475	1.35289	3.72887	0.000192338	0.0662109	Chitinase family protein
Bradi2g08707.1	Bradi1g74751	612.742	2.04592	0.549146	3.72565	0.000194816	0.0662109	pathogenesis-related family protein
Bradi1g52200.1	Bradi2g05600	1719.67	1.51604	0.411156	3.68728	0.000226668	0.0759952	Cupredoxin superfamily protein
Bradi3g22595.1	Bradi2g17420	31.2548	3.54027	0.973579	3.63635	0.00027653	0.091476	0
Bradi2g49620.1	Bradi3g27846	107.88	2.74605	0.760546	3.61063	0.000305452	0.099714	GATA transcription factor 12
Bradi1g37420.1	Bradi5g20735	121.102	-2.40483	0.6678	-3.60112	0.000316848	0.100924	ACC oxidase 1
Bradi3g09990.1	Bradi3g18691	399.936	-1.54776	0.429844	-3.60075	0.000317295	0.100924	expansin 11
Bradi1g44900.1	Bradi4g28770	25.0328	5.03254	1.40109	3.59189	0.000328292	0.1031	TRICHOME BIREFRINGENCE-LIKE 27
Bradi2g19360.1	Bradi4g29190	1436.53	-1.36449	0.38148	-3.57683	0.000347783	0.107856	profilin 5
Bradi1g28891.1	Bradi1g43861	45.5693	4.86544	1.38341	3.51698	0.000436493	0.133696	RNA-binding KH domain-containing protein
Bradi2g05042.1	Bradi2g36430	172.86	3.30826	0.944024	3.50442	0.000457602	0.138453	indole-3-acetate beta-D-glucosyltransferase
Bradi5g07925.1	Bradi2g15460	58.8315	2.25758	0.647581	3.48617	0.000489983	0.146464	AP2/B3-like transcriptional factor family protein
Bradi3g01230.1	Bradi2g15450	818.871	1.38927	0.400472	3.46909	0.000522229	0.154244	Leucine-rich repeat transmembrane protein kinase family protein
Bradi4g09740.1	Bradi2g27140	48.9028	5.99619	1.73323	3.45954	0.000541098	0.157937	Chitinase family protein
Bradi5g09270.1	Bradi1g32471	531.135	-1.43989	0.417076	-3.45236	0.000555712	0.160265	centroradialis
Bradi2g27420.1	Bradi5g27161	201.508	-1.54374	0.447547	-3.44932	0.000561993	0.160265	methyl esterase 7
Bradi2g57332.1	Bradi2g27291	361.546	-1.60984	0.468938	-3.43294	0.000597066	0.168332	0
Bradi1g06050.1	Bradi3g2331	301.317	1.67181	0.491818	3.39925	0.000675716	0.186272	O-Glycosyl hydrolases family 17 protein
Bradi3g15700.1	Bradi3g23344	11.0411	6.91889	2.03612	3.39808	0.000678595	0.186272	HXXXD-type acyl-transferase family protein
Bradi3g33150.1	Bradi3g27842	1008.89	1.76101	0.51852	3.39622	0.000683222	0.186272	expansin B2
Bradi3g27203.1	Bradi1g48294	777.078	2.15427	0.637414	3.37971	0.000725628	0.195683	0
Bradi4g17900.1	Bradi3g7133	553.923	2.0997	0.624245	3.36358	0.000769389	0.205253	serine carboxypeptidase-like 45
Bradi2g62580.2	Bradi3g15873	20.1231	-3.70439	1.10337	-3.35735	0.00078692	0.205792	Ribosomal protein S5/Elongation factor G/III/V family protein
Bradi1g08030.1	Bradi1g251430	276.492	1.83123	0.545501	3.35698	0.000787999	0.205792	early nodulin-like protein 17
Bradi5g17760.1	Bradi1g309060	17.9378	-4.66249	1.39315	-3.34672	0.000817736	0.211334	expansin B2
Bradi4g44642.1	Bradi2g01922	57.0108	2.73574	0.821996	3.32817	0.0008742	0.223597	NB-ARC domain-containing disease resistance protein
Bradi1g12130.1	Bradi3g27822	49.1945	3.59133	1.08356	3.31439	0.000918432	0.232513	chlorophyll A/B binding protein 1
Bradi2g14990.5	Bradi1g200740	137.324	-1.66334	0.510382	-3.25901	0.001118	0.277295	0
Bradi3g46247.2	Bradi1g245950	257.826	1.88186	0.577453	3.25889	0.00111849	0.277295	0
Bradi4g09720.1	Bradi4g09729	353.557	2.23048	0.685455	3.25402	0.00113785	0.277295	protein kinase family protein
Bradi4g26220.1	Bradi2g39395	92.602	2.74543	0.843846	3.25347	0.00114003	0.277295	0
Bradi3g47080.1	Bradi5g23880	32.3361	3.42709	1.056	3.24536	0.00117304	0.282553	0
Bradi1g51383.1	Bradi5g26430	287.251	2.52807	0.780671	3.23833	0.0012023	0.286819	0
Bradi2g60221.2	Bradi3g41693	49.2556	2.92791	0.909964	3.21762	0.00129261	0.305425	0
Bradi3g46657.1	Bradi2g48682	643.831	1.30409	0.40876	3.19036	0.00142098	0.332589	0
Bradi1g52220.1	Bradi3g28042	3423.11	1.21221	0.380985	3.18177	0.00146378	0.33756	BCL-2-associated athanogene 7
Bradi5g14440.1	Bradi2g55342	18.0483	6.15727	1.93585	3.18065	0.00146943	0.33756	Protein of unknown function, DUF642
Bradi2g00250.2	Bradi3g33202	1755.37	-1.25907	0.398951	-3.15596	0.00159972	0.364119	phloem protein 2-A1
Bradi2g60190.1	Bradi5g02414	495.788	4.01747	1.27579	3.14902	0.00163819	0.369486	Eukaryotic aspartyl protease family protein
Bradi2g17990.1	Bradi4g09707	3949.6	1.53578	0.488574	3.1434	0.00166997	0.37326	farnesyl diphosphate synthase 1
Bradi2g18101.1	Bradi3g83036	462.812	-1.47757	0.471805	-3.13175	0.0017377	0.382104	Late embryogenesis abundant protein (LEA) family protein
Bradi2g58530.1	Bradi3g111900	89.108	2.19565	0.701504	3.12991	0.00174858	0.382104	Bifunctional inhibitor/lipid-transfer protein/seed storage 2S albumin superfamily protein
Bradi3g42837.1	Bradi2g31762	1018.25	1.30062	0.415725	3.12855	0.0017567	0.382104	P-loop containing nucleoside triphosphate hydrolases superfamily protein
Bradi1g60800.1	Bradi3g27472	28.5315	-4.79752	1.53464	-3.12615	0.00177114	0.382104	metacaspase 1
Bradi3g59290.1	Bradi4g34532	73.352	3.75917	1.20943	3.10822	0.00188215	0.400188	basic helix-loop-helix (bHLH) DNA-binding superfamily protein
Bradi3g08930.1	Bradi5g21722	69.4357	-2.70219	0.86997	-3.10608	0.00189588	0.400188	NOD26-like intrinsic protein 1;2
Bradi3g03380.1	Bradi1g74752	1673.21	1.36522	0.439695	3.10491	0.00190335	0.400188	cell elongation protein / DWARF1 / DIMINUTO (DIM)
Bradi4g25572.1	Bradi2g29240	20.2534	3.21465	1.03973	3.09183	0.00198929	0.414743	Clathrin, heavy chain
Bradi5g08950.1	Bradi2g41060	159.443	1.76092	0.572853	3.07394	0.00211249	0.433664	0
Bradi2g60197.1	Bradi3g27847	115.6	3.5086	1.14153	3.07359	0.00211501	0.433664	Eukaryotic aspartyl protease family protein
Bradi3g10510.2	Bradi5g20736	346.708	2.00912	0.656481	3.06044	0.00221015	0.449457	0
Bradi2g24870.1	Bradi3g18692	238.853	1.67411	0.547635	3.05699	0.00223574	0.450964	Protein of unknown function (DUF630 and DUF632)
Bradi3g42140.1	Bradi4g29610	143.948	2.24143	0.734786	3.05046	0.00228491	0.456577	NC domain-containing protein-related
Bradi3g43670.2	Bradi4g30030	49.7521	-2.19883	0.721297	-3.04843	0.00230037	0.456577	ankyrin repeat family protein
Bradi1g60230.1	Bradi1g43862	30.9415	2.48015	0.81562	3.04081	0.00235941	0.464578	0
Bradi2g52210.1	Bradi2g36430	930.889	2.55141	0.840675	3.03496	0.00240571	0.469966	0
Bradi1g77330.1	Bradi2g15460	183.168	-1.91701	0.632757	-3.02961	0.00244866	0.474619	UDP-galactose transporter 2
Bradi5g14450.1	Bradi2g15450	739.299	2.78791	0.92224	3.02298	0.002503	0.481392	Protein of unknown function, DUF642
Bradi2g54470.1	Bradi2g27140	40.9239	-2.8723	0.951087	-3.02002	0.00252759	0.48238	C2H2-type zinc finger family protein
Bradi5g18340.1	Bradi1g32472	140.478	-1.70936	0.569953	-2.99912	0.00270757	0.512785	Transmembrane amino acid transporter family protein
Bradi3g44820.2	Bradi5g27162	7874.47	-1.30884	0.440715	-2.96981	0.0029798	0.559524	homolog of anti-oxidant 1
Bradi3g51540.1	Bradi2g27292	313.792	1.36906	0.461304	2.96779	0.00299946	0.559524	homeodomain GLABROUS 1
Bradi1g47934.1	Bradi3g49019	74.6108	2.32025	0.78389	2.95992	0.00307717	0.569736	0
Bradi1g47050.1	Bradi3g74694	465.627	1.43862	0.487026	2.9539	0.0031379	0.576677	origin recognition complex 1
Bradi3g57610.1	Bradi3g27843	872.018	1.23247	0.41939	2.93873	0.00329557	0.600728	O-Glycosyl hydrolases family 17 protein
Bradi1g32680.1	Bradi1g48295	71.5705	1.81377	0.617619	2.9367	0.0033172	0.600728	0
Bradi2g11761.1	Bradi3g24613	121.519	-1.56989	0.535908	-2.92941	0.00339608	0.610557	0
Bradi3g33780.1	Bradi3g33353	310.684	2.50022	0.854794	2.92494	0.00344521	0.614933	Peroxidase superfamily protein
Bradi1g02050.2	Bradi1g366690	126.396	2.92464	1.00143	2.92045	0.00349527	0.615904	Argonaute family protein
Bradi1g49172.1	Bradi1g424320	37.7876	-2.33608	0.800027	-2.92	0.0035003	0.615904	0
Bradi3g38120.1	Bradi2g01923	8.20888	6.48964	2.23427	2.90459	0.00367729	0.64249	0
Bradi2g61247.1	Bradi3g27823	97.118	1.82086	0.631584	2.883	0.00393912	0.677167	Leucine-rich receptor-like protein kinase family protein
Bradi5g24227.1	Bradi1g291160	398.309	2.55551	0.886675	2.88212	0.00395004	0.677167	N-terminal nucleophile aminohydrolases (Ntn hydrolases) superfamily protein
Bradi5g03937.1	Bradi1g336370	180.713	1.5935	0.553189	2.88058	0.00396948	0.677167	cysteine-rich RLK (RECEPTOR-like protein kinase) 23
Bradi1g14090.1	Bradi4g09730	250.098	1.56807	0.544934	2.87755	0.00400776	0.677167	IQ-domain 19
Bradi3g15570.2	Bradi2g39396	278.414	1.32551	0.460696	2.8772	0.00401223	0.677167	Transducin/WD40 repeat-like superfamily protein
Bradi2g21880.2	Bradi5g28980	136.007	-1.61422	0.563235	-2.86598	0.00415725	0.690887	Homeodomain-like superfamily protein
Bradi1g29520.1	Bradi5g31530	9587.31	1.28321	0.447901	2.86494	0.00417084	0.690887	cell elongation protein / DWARF1 / DIMINUTO (DIM)
Bradi2g05680.1	Bradi3g41694	15.7317	3.26127	1.13852	2.86447	0.00417707	0.690887	IQ-domain 26
Bradi2g40632.2	Bradi2g48683	116.321	-1.81926	0.638211	-2.85057	0.00436416	0.717052	nodulin MtN21 /EamA-like transporter family protein
Bradi4g43580.2	Bradi3g28043	83.1695	-2.26231	0.795186	-2.845	0.00444109	0.72489	zinc induced facilitator-like 1
Bradi1g06660.1	Bradi2g55343	41.7302	-2.14624	0.762782	-2.81369	0.00489758	0.794177	F-box/RNI-like superfamily protein
Bradi5g12890.2	Bradi3g33203	278.303	1.98328	0.708087	2.80089	0.00509616	0.821011	kinesin-like protein 1
Bradi1g25130.1	Bradi5g02415	763.849	3.45152	1.23879	2.7862	0.00533307	0.853635	cellulose synthase-like D5
Bradi2g07677.1	Bradi4g09708	193.77	1.23967	0.446797	2.77457	0.00552747	0.86586	myb domain protein 3r-4
Bradi4g36210.1	Bradi3g140764	38.9774	-2.30879	0.832761	-2.77245	0.00556353	0.86586	myb domain protein 85
Bradi4g44273.1	Bradi3g169628	210.865	1.37223	0.495111	2.77157	0.00557875	0.86586	cytochrome P450, family 714, subfamily A, polypeptide 1
Bradi3g17842.1	Bradi2g31763	57.7613	-3.42891	1.23729	-2.77131	0.00558304	0.86586	Scorpion toxin-like knottin superfamily protein
Bradi1g25250.1	Bradi3g27473	115.772	2.61337	0.943316	2.77041	0.00559856	0.86586	0
Bradi1g22790.1	Bradi4g34533	108.452	1.42709	0.515581	2.76792	0.00564148	0.86586	Got1/Sft2-like vescicle transport protein family
Bradi3g04350.2	Bradi5g21723	63.4804	-1.92834	0.696854	-2.76722	0.00565374	0.86586	receptor like protein 2
Bradi2g45360.1	Bradi1g74753	10.577	4.34506	1.57352	2.76137	0.00575598	0.876109	TRICHOME BIREFRINGENCE-LIKE 21
Bradi3g49780.1	Bradi2g52880	113.391	1.82057	0.660118	2.75795	0.00581656	0.879328	0
Bradi3g38550.1	Bradi2g64700	434.306	1.57644	0.571964	2.75618	0.00584801	0.879328	0
Bradi4g45210.2	Bradi3g27848	780.19	1.1255	0.409575	2.74796	0.00599674	0.89626	0
Bradi4g12025.1	Bradi5g20737	9894.6	1.69696	0.621039	2.73246	0.00628637	0.933921	0
Bradi1g01656.1	Bradi3g18693	160.169	3.25773	1.19391	2.72862	0.00635994	0.939228	aspartate kinase 1
Bradi4g36710.1	Bradi4g30450	886.933	1.39741	0.512975	2.72412	0.00644729	0.946493	Alba DNA/RNA-binding protein
Bradi4g01580.1	Bradi4g30870	142.108	1.63483	0.600724	2.72143	0.00650009	0.948631	Di-glucose binding protein with Kinesin motor domain
Bradi4g44646.2	Bradi1g43863	17.717	2.99303	1.10201	2.71598	0.00660805	0.958748	NB-ARC domain-containing disease resistance protein
Bradi2g11870.1	Bradi2g36430	1749.55	1.59846	0.589614	2.71103	0.00670739	0.967502	glycosyl hydrolase 9B13
Bradi1g66720.1	Bradi2g15460	30.4377	-2.23394	0.831356	-2.68711	0.00720737	0.999997	laccase 17
Bradi3g04671.1	Bradi2g15450	1176.35	2.24822	0.838106	2.6825	0.00730745	0.999997	Subtilisin-like serine endopeptidase family protein
Bradi1g62050.1	Bradi2g27140	1953.54	2.43452	0.912651	2.66753	0.0076412	0.999997	sulphate transporter 1;1
Bradi1g39120.1	Bradi1g32473	1333.46	-1.3193	0.494604	-2.66739	0.00764431	0.999997	Bifunctional inhibitor/lipid-transfer protein/seed storage 2S albumin superfamily protein
Bradi4g29140.1	Bradi5g27163	251.902	1.27462	0.478489	2.66386	0.00772507	0.999997	Major facilitator superfamily protein
Bradi1g30050.1	Bradi2g27293	166.286	1.48909	0.566928	2.6266	0.00862427	0.999997	expansin-like A2
Bradi5g10130.1	Bradi3g100369	83.3416	1.99484	0.760305	2.62373	0.00869725	0.999997	cellulose synthase-like B4
Bradi2g31620.2	Bradi3g126044	58.9485	-2.14128	0.816129	-2.6237	0.00869801	0.999997	AGC kinase 1.5
Bradi5g03420.3	Bradi3g27844	88.6497	-1.55976	0.594792	-2.62236	0.00873229	0.999997	0
Bradi1g49750.1	Bradi1g48296	922.47	1.18528	0.45202	2.62218	0.00873689	0.999997	Tetratricopeptide repeat (TPR)-like superfamily protein
Bradi4g14970.1	Bradi3g42093	173.975	2.44855	0.934953	2.6189	0.00882134	0.999997	0
Bradi3g33930.1	Bradi3g50833	3940.28	1.14466	0.439842	2.60244	0.00925637	0.999997	plastidic pyruvate kinase beta subunit 1
Bradi5g09500.2	Bradi1g481950	1957.96	1.3072	0.503238	2.59759	0.00938815	0.999997	ribosomal protein L5 B
Bradi4g16990.1	Bradi1g539580	735.9	2.89183	1.11336	2.5974	0.00939313	0.999997	xyloglucan endotransglucosylase/hydrolase 5
Bradi3g60344.1	Bradi2g01924	627.6	-1.3503	0.520673	-2.59338	0.00950379	0.999997	0
Bradi1g71667.1	Bradi3g27824	1416.94	1.0745	0.415219	2.58779	0.00965946	0.999997	myo-inositol-1-phosphate synthase 2
Bradi2g60630.2	Bradi1g381580	118.974	-1.84342	0.712765	-2.5863	0.00970133	0.999997	0
Bradi1g63816.1	Bradi1g426790	35.9204	-3.25062	1.257	-2.58601	0.0097094	0.999997	late embryogenesis abundant protein, putative / LEA protein, putative
Bradi3g33112.1	Bradi4g09731	1529.44	2.35081	0.910787	2.58107	0.00984946	0.999997	expansin B2
Bradi2g47290.1	Bradi2g39397	4013.74	1.70965	0.663104	2.57825	0.00993009	0.999997	S-adenosyl-L-methionine-dependent methyltransferases superfamily protein
Bradi4g06427.1	Bradi5g34080	6.7796	-6.22372	2.41509	-2.57701	0.00996582	0.999997	Flavin-binding monooxygenase family protein
Bradi3g48970.4	Bradi3g48970	21.2574	-3.49034	1.36148	-2.56364	0.010358	0.999997	SET-domain containing protein lysine methyltransferase family protein
Bradi1g34930.1	Bradi1g34930	65.0755	1.97725	0.771613	2.56249	0.0103925	0.999997	Bifunctional inhibitor/lipid-transfer protein/seed storage 2S albumin superfamily protein
Bradi2g45620.1	Bradi2g45620	2839.37	1.00101	0.390926	2.56062	0.0104487	0.999997	plastidic pyruvate kinase beta subunit 1
Bradi1g66460.1	Bradi1g66460	58.2304	-4.14414	1.61885	-2.55993	0.0104694	0.999997	dessication-induced 1VOC superfamily protein
Bradi1g60787.1	Bradi1g60787	115.877	-1.81883	0.71347	-2.54927	0.0107949	0.999997	metacaspase 1
Bradi3g37967.1	Bradi3g37967	111.187	1.50156	0.589703	2.5463	0.0108871	0.999997	F-box/RNI-like superfamily protein
Bradi4g16357.1	Bradi4g16357	446.736	1.11344	0.43743	2.54542	0.0109148	0.999997	P-loop containing nucleoside triphosphate hydrolases superfamily protein
Bradi5g02140.2	Bradi5g02140	24.5946	2.37349	0.932681	2.54481	0.0109339	0.999997	0
Bradi1g49800.2	Bradi1g49800	23.8782	2.93943	1.15723	2.54005	0.0110835	0.999997	0
Bradi1g17970.2	Bradi1g17970	3024.54	1.13977	0.448772	2.53974	0.0110934	0.999997	Ribosomal protein L18e/L15 superfamily protein
Bradi2g41790.1	Bradi2g41790	88.9128	-1.94728	0.767237	-2.53804	0.0111476	0.999997	glutamate receptor 2.7
Bradi4g39860.1	Bradi4g39860	79.8063	1.61646	0.638186	2.5329	0.0113122	0.999997	wall-associated kinase 2
Bradi3g33070.1	Bradi3g33070	2678.38	-1.00338	0.396365	-2.53144	0.0113594	0.999997	Family of unknown function (DUF566)
Bradi4g22610.1	Bradi4g22610	3123.63	-1.90924	0.754439	-2.53067	0.0113844	0.999997	alcohol dehydrogenase 1
Bradi1g35690.1	Bradi1g35690	72.7113	-1.61518	0.638875	-2.52816	0.0114661	0.999997	0
Bradi4g09690.1	Bradi4g09690	92.6527	2.95303	1.16876	2.52664	0.0115158	0.999997	Chitinase family protein
Bradi2g30390.1	Bradi2g30390	226.991	1.36422	0.540805	2.52257	0.01165	0.999997	Uncharacterised protein family (UPF0497)
Bradi1g29360.3	Bradi1g29360	159.232	1.93369	0.767126	2.5207	0.0117122	0.999997	NB-ARC domain-containing disease resistance protein
Bradi4g20110.1	Bradi4g20110	637.087	-2.01536	0.799665	-2.52026	0.0117269	0.999997	Phosphoinositide phosphatase family protein
Bradi1g61090.1	Bradi1g61090	3161.86	1.2573	0.49945	2.51736	0.0118238	0.999997	Ribosomal protein S4
Bradi1g09900.2	Bradi1g09900	642.534	1.3786	0.547977	2.5158	0.0118763	0.999997	growth-regulating factor 1
Bradi2g04020.1	Bradi2g04020	333.995	-1.73742	0.690651	-2.51563	0.011882	0.999997	zinc transporter 11 precursor
Bradi2g42170.3	Bradi2g42170	12.7751	-3.57393	1.42123	-2.51468	0.0119141	0.999997	general control non-repressible 4
Bradi3g36906.1	Bradi3g36906	112.916	2.99064	1.18929	2.51463	0.0119156	0.999997	0
Bradi5g24140.2	Bradi5g24140	260.818	1.16423	0.463056	2.51422	0.0119296	0.999997	endonuclease 4
Bradi3g43750.1	Bradi3g43750	2243.98	0.969098	0.385472	2.51406	0.0119351	0.999997	Nuclear transport factor 2 (NTF2) family protein with RNA binding (RRM-RBD-RNP motifs) domain
Bradi1g71200.1	Bradi1g71200	8258.13	1.02382	0.407369	2.51325	0.0119626	0.999997	Ribosomal protein S3Ae
Bradi5g19868.1	Bradi5g19868	23.497	-4.50386	1.79341	-2.51134	0.0120273	0.999997	Late embryogenesis abundant protein, group 1 protein
Bradi1g58704.1	Bradi1g58704	81.7357	-1.39166	0.554723	-2.50874	0.0121161	0.999997	F-box and associated interaction domains-containing protein
Bradi2g55880.1	Bradi2g55880	46.6999	2.89724	1.15495	2.50853	0.0121235	0.999997	Ovate family protein
Bradi1g47610.2	Bradi1g47610	682.966	-1.67235	0.666828	-2.50791	0.0121447	0.999997	receptor like protein 15
Bradi3g38150.1	Bradi3g38150	55.2909	1.94477	0.776493	2.50455	0.0122606	0.999997	cytochrome P450, family 707, subfamily A, polypeptide 4
Bradi1g26470.1	Bradi1g26470	269.835	1.41854	0.566396	2.5045	0.0122623	0.999997	SKU5 similar 5
Bradi2g57107.2	Bradi2g57107	1474.53	-1.21525	0.48681	-2.49635	0.0125477	0.999997	nucleic acid binding;zinc ion binding;DNA binding
Bradi1g29830.1	Bradi1g29830	470.053	1.50877	0.605488	2.49183	0.0127086	0.999997	Cyclin B2;3
Bradi1g20880.1	Bradi1g20880	7047.15	1.06964	0.430409	2.48516	0.0129492	0.999997	40s ribosomal protein SA B
Bradi1g72860.1	Bradi1g72860	42.1455	2.33095	0.938496	2.4837	0.0130024	0.999997	Disease resistance-responsive (dirigent-like protein) family protein
Bradi5g03081.1	Bradi5g03081	58.9329	-1.5318	0.617136	-2.48212	0.0130605	0.999997	0
Bradi2g37840.1	Bradi2g37840	277.519	1.07147	0.431892	2.48087	0.0131061	0.999997	0
Bradi1g41900.1	Bradi1g41900	11.9656	5.5498	2.23927	2.4784	0.0131974	0.999997	Peroxidase superfamily protein
Bradi4g13660.1	Bradi4g13660	428.195	-1.88951	0.764108	-2.47283	0.0134049	0.999997	phospholipase A 2A
Bradi4g03713.1	Bradi4g03713	228.622	-1.09387	0.442598	-2.47147	0.0134559	0.999997	Protein kinase superfamily protein
Bradi3g08680.2	Bradi3g08680	5565.49	1.055	0.42708	2.47026	0.0135016	0.999997	Ribosomal protein S24e family protein
Bradi3g00950.1	Bradi3g00950	56.2177	2.86341	1.16119	2.46593	0.013666	0.999997	S-locus lectin protein kinase family protein
Bradi1g63040.1	Bradi1g63040	47.8975	-1.96999	0.799294	-2.46466	0.0137144	0.999997	0
Bradi2g21260.2	Bradi2g21260	99.3612	-3.21755	1.30549	-2.46463	0.0137156	0.999997	nodulin MtN21 /EamA-like transporter family protein
Bradi1g63170.1	Bradi1g63170	401.683	1.94148	0.788896	2.461	0.0138549	0.999997	Basic-leucine zipper (bZIP) transcription factor family protein
Bradi4g34150.1	Bradi4g34150	2672.87	1.1416	0.463941	2.46065	0.0138686	0.999997	myosin heavy chain-related
Bradi3g43120.3	Bradi3g43120	3164.96	1.07415	0.436539	2.4606	0.0138704	0.999997	Ergosterol biosynthesis ERG4/ERG24 family
Bradi1g13160.1	Bradi1g13160	247.279	1.32583	0.539857	2.45589	0.0140536	0.999997	0
Bradi3g18650.1	Bradi3g18650	287.164	1.39949	0.570328	2.45384	0.014134	0.999997	alpha/beta-Hydrolases superfamily protein
Bradi1g17243.1	Bradi1g17243	2219.62	-0.889746	0.363162	-2.45	0.0142858	0.999997	0
Bradi3g52470.1	Bradi3g52470	1458.09	1.31155	0.535632	2.44861	0.0143408	0.999997	topoisomerase II
Bradi1g21850.1	Bradi1g21850	2175.99	1.22807	0.501725	2.44769	0.0143776	0.999997	Ribosomal protein L6 family
Bradi1g12067.1	Bradi1g12067	234.784	1.32129	0.540717	2.4436	0.0145416	0.999997	basic helix-loop-helix (bHLH) DNA-binding superfamily protein
Bradi5g22800.1	Bradi5g22800	566.499	-0.940881	0.385356	-2.44159	0.0146228	0.999997	NAD(P)-binding Rossmann-fold superfamily protein
Bradi2g27720.1	Bradi2g27720	669.727	1.43783	0.589706	2.43821	0.0147603	0.999997	Histone superfamily protein
Bradi5g18397.1	Bradi5g18397	333.978	1.22937	0.504288	2.43782	0.014776	0.999997	CYCLIN B2;4
Bradi1g24560.1	Bradi1g24560	624.538	1.35688	0.556661	2.43754	0.0147877	0.999997	P-loop containing nucleoside triphosphate hydrolases superfamily protein
Bradi3g54890.1	Bradi3g54890	311.282	1.69259	0.697682	2.42602	0.0152653	0.999997	P-loop containing nucleoside triphosphate hydrolases superfamily protein
Bradi3g38033.1	Bradi3g38033	90.6314	-1.72916	0.713281	-2.42424	0.0153407	0.999997	0
Bradi2g04800.2	Bradi2g04800	427.061	2.31432	0.955167	2.42295	0.015395	0.999997	Protein of unknown function (DUF2921)
Bradi1g45940.3	Bradi1g45940	414.499	-1.03087	0.425678	-2.42171	0.0154476	0.999997	high-affinity K+ transporter 1
Bradi4g33060.1	Bradi4g33060	300.804	1.06457	0.440291	2.41788	0.0156114	0.999997	0
Bradi3g22023.1	Bradi3g22023	54.0715	1.90568	0.789105	2.41499	0.0157356	0.999997	0
Bradi3g28070.1	Bradi3g28070	9250.38	0.929619	0.385613	2.41075	0.0159196	0.999997	heat shock protein 60
Bradi4g41680.1	Bradi4g41680	13351.5	0.971466	0.403175	2.40954	0.0159727	0.999997	ribosomal protein 1
Bradi5g23450.1	Bradi5g23450	77.7538	-1.35025	0.560903	-2.40729	0.0160716	0.999997	Protein kinase superfamily protein
Bradi3g00560.1	Bradi3g00560	159.42	-1.4267	0.592757	-2.40689	0.0160891	0.999997	nodulin MtN21 /EamA-like transporter family protein
Bradi2g46800.1	Bradi2g46800	545.413	1.2672	0.527073	2.40422	0.0162071	0.999997	Microtubule associated protein (MAP65/ASE1) family protein
Bradi5g16120.1	Bradi5g16120	347.231	-1.20119	0.500931	-2.39792	0.0164885	0.999997	don-glucosyltransferase 1
Bradi4g10453.1	Bradi4g10453	5.24814	5.85068	2.44105	2.39679	0.0165395	NA	NB-ARC domain-containing disease resistance protein
Bradi3g57862.1	Bradi3g57862	115.683	-1.58996	0.66378	-2.39531	0.0166063	0.999997	Integrase-type DNA-binding superfamily protein
Bradi1g44520.1	Bradi1g44520	455.183	1.20657	0.504737	2.3905	0.0168254	0.999997	DP-E2F-like 1
Bradi3g10300.1	Bradi3g10300	96.896	-2.346	0.983853	-2.3845	0.0171023	0.999997	cytochrome P450, family 87, subfamily A, polypeptide 6
Bradi3g39870.1	Bradi3g39870	2378.55	1.13293	0.475336	2.38342	0.0171525	0.999997	Ribosomal protein L31e family protein
Bradi1g56790.1	Bradi1g56790	2075.53	0.921007	0.386793	2.38113	0.0172594	0.999997	NAD(P)-binding Rossmann-fold superfamily protein
Bradi1g13630.2	Bradi1g13630	7819.74	0.930547	0.390959	2.38016	0.017305	0.999997	ribosomal protein L5 B
Bradi1g77290.3	Bradi1g77290	3378.24	1.07594	0.452593	2.37728	0.017441	0.999997	hydroxymethylglutaryl-CoA synthase / HMG-CoA synthase / 3-hydroxy-3-methylglutaryl coenzyme A synthase
Bradi3g14340.1	Bradi3g14340	15587.2	1.02565	0.432994	2.36874	0.0178487	0.999997	Ribosomal protein L10 family protein
Bradi1g32430.1	Bradi1g32430	2152.87	1.04968	0.443775	2.36534	0.0180137	0.999997	tubulin beta chain 2
Bradi3g28020.1	Bradi3g28020	148.421	2.3513	0.995973	2.36081	0.0182353	0.999997	Exostosin family protein
Bradi5g06640.2	Bradi5g06640	999.456	0.926064	0.392427	2.35984	0.018283	0.999997	phragmoplast-associated kinesin-related protein, putative
Bradi3g26697.3	Bradi3g26697	210.045	1.95351	0.829133	2.35609	0.0184684	0.999997	RNA-binding KH domain-containing protein
Bradi1g65180.1	Bradi1g65180	65.5973	1.45961	0.620197	2.35346	0.0185996	0.999997	0
Bradi4g06450.3	Bradi4g06450	9.17217	5.1559	2.19422	2.34976	0.0187853	0.999997	RNA-binding (RRM/RBD/RNP motifs) family protein
Bradi1g05510.1	Bradi1g05510	4464.78	1.18397	0.504014	2.34908	0.01882	0.999997	Ribosomal protein L4/L1 family
Bradi1g62220.3	Bradi1g62220	392.646	1.3724	0.585022	2.3459	0.0189811	0.999997	IQ-domain 3
Bradi2g22460.1	Bradi2g22460	672.119	-3.06206	1.31255	-2.33292	0.0196523	0.999997	NAD(P)-linked oxidoreductase superfamily protein
Bradi1g48460.1	Bradi1g48460	1993.85	1.03856	0.445755	2.32988	0.0198123	0.999997	PDI-like 1-5
Bradi2g14357.1	Bradi2g14357	4.96139	-5.77391	2.48379	-2.32464	0.0200915	NA	0
Bradi2g45390.1	Bradi2g45390	8027.97	-0.860392	0.370945	-2.31946	0.0203701	0.999997	CTP synthase family protein
Bradi4g38020.3	Bradi4g38020	5.78961	-5.99589	2.58673	-2.31794	0.0204527	NA	wall associated kinase 5
Bradi4g34729.1	Bradi4g34729	4.97282	-5.77707	2.49251	-2.31777	0.0204616	NA	0
Bradi2g05802.1	Bradi2g05802	29.5765	-2.28257	0.986116	-2.31471	0.0206288	0.999997	0
Bradi2g50290.1	Bradi2g50290	2629.44	1.59642	0.690346	2.31249	0.0207507	0.999997	P-loop containing nucleoside triphosphate hydrolases superfamily protein
Bradi3g04430.1	Bradi3g04430	4128.15	0.914157	0.395458	2.31164	0.0207976	0.999997	TCP-1/cpn60 chaperonin family protein
Bradi1g47528.1	Bradi1g47528	49.2553	-1.58826	0.687423	-2.31045	0.0208632	0.999997	0
Bradi4g25930.1	Bradi4g25930	3051.71	0.94575	0.409396	2.31011	0.0208819	0.999997	CYTOCHROME P450 51G1
Bradi4g06827.1	Bradi4g06827	331.362	1.20012	0.521612	2.30078	0.0214038	0.999997	CYCLIN A2;3
Bradi2g17680.1	Bradi2g17680	25461.9	-0.819265	0.356162	-2.30026	0.0214337	0.999997	S-adenosyl-L-methionine-dependent methyltransferases superfamily protein
Bradi2g60270.2	Bradi2g60270	27.4665	2.45868	1.0691	2.29977	0.0214611	0.999997	arabinogalactan protein 26
Bradi1g74430.1	Bradi1g74430	1353.4	1.92499	0.83704	2.29976	0.0214619	0.999997	kinase interacting (KIP1-like) family protein
Bradi2g34520.1	Bradi2g34520	56.8927	1.74796	0.760689	2.29786	0.0215696	0.999997	LOB domain-containing protein 13
Bradi1g50420.2	Bradi1g50420	18.1937	2.3668	1.03008	2.29769	0.0215794	0.999997	NB-ARC domain-containing disease resistance protein
Bradi3g04777.1	Bradi3g04777	56.4959	2.2612	0.984206	2.29749	0.0215909	0.999997	early nodulin-like protein 9
Bradi3g04690.2	Bradi3g04690	692.817	2.05567	0.896056	2.29413	0.0217829	0.999997	Subtilisin-like serine endopeptidase family protein
Bradi2g17350.1	Bradi2g17350	4481.4	1.1523	0.503037	2.2907	0.021981	0.999997	Transducin/WD40 repeat-like superfamily protein
Bradi2g16261.3	Bradi2g16261	126.316	1.39413	0.608987	2.28926	0.0220645	0.999997	0
Bradi3g31560.1	Bradi3g31560	125.368	-1.64696	0.720291	-2.28652	0.0222239	0.999997	0
Bradi1g43730.1	Bradi1g43730	13.2139	3.25332	1.42319	2.28593	0.0222583	0.999997	TRICHOME BIREFRINGENCE-LIKE 21
Bradi5g10985.1	Bradi5g10985	92.8966	1.82087	0.797359	2.28363	0.0223933	0.999997	0
Bradi2g35620.1	Bradi2g35620	18639.2	0.995933	0.436438	2.28196	0.0224918	0.999997	Ribosomal protein S4 (RPS4A) family protein
Bradi1g59490.2	Bradi1g59490	534.317	0.88726	0.38892	2.28134	0.0225281	0.999997	kinesin 5
Bradi3g60337.1	Bradi3g60337	3259.16	-1.19662	0.525388	-2.27758	0.0227514	0.999997	NB-ARC domain-containing disease resistance protein
Bradi2g44200.1	Bradi2g44200	216.363	1.10494	0.485204	2.27727	0.0227704	0.999997	cytochrome P450, family 72, subfamily A, polypeptide 15
Bradi5g26030.1	Bradi5g26030	3703.62	0.944112	0.415269	2.2735	0.0229963	0.999997	staurosporin and temperature sensitive 3-like b
Bradi2g15440.1	Bradi2g15440	5.04204	5.78596	2.54944	2.2695	0.0232378	NA	Galactosyltransferase family protein
Bradi3g00210.1	Bradi3g00210	4657.81	0.804497	0.354648	2.26844	0.0233024	0.999997	PDI-like 1-4
Bradi3g55978.1	Bradi3g55978	99.4406	1.31407	0.579451	2.26779	0.0233423	0.999997	FAR1-related sequence 7
Bradi1g09637.1	Bradi1g09637	57.4721	1.88363	0.831776	2.26458	0.0235383	0.999997	CAP (Cysteine-rich secretory proteins, Antigen 5, and Pathogenesis-related 1 protein) superfamily protein
Bradi2g34970.1	Bradi2g34970	2262.66	1.0009	0.442372	2.26258	0.0236616	0.999997	lipoamide dehydrogenase 1
Bradi5g09000.1	Bradi5g09000	63.6479	1.75886	0.777489	2.26223	0.0236829	0.999997	acyl-CoA sterol acyl transferase 1
Bradi1g06366.1	Bradi1g06366	4487.96	0.997778	0.441183	2.26159	0.0237225	0.999997	Ribosomal protein L14
Bradi1g60300.1	Bradi1g60300	2499.03	0.842569	0.372594	2.26136	0.023737	0.999997	fatty acid biosynthesis 1
Bradi4g36400.1	Bradi4g36400	10.4252	4.2999	1.9023	2.26036	0.0237988	0.999997	Pathogenesis-related thaumatin superfamily protein
Bradi5g02231.1	Bradi5g02231	5.00711	-5.78657	2.56059	-2.25986	0.0238301	NA	0
Bradi2g61940.1	Bradi2g61940	2196.87	0.982557	0.435147	2.25799	0.0239462	0.999997	UDP-D-apiose/UDP-D-xylose synthase 2
Bradi5g10170.1	Bradi5g10170	229.115	1.44739	0.641241	2.25718	0.0239971	0.999997	RNA binding Plectin/S10 domain-containing protein
Bradi5g19950.1	Bradi5g19950	19.1482	2.43441	1.07912	2.25592	0.0240756	0.999997	basic helix-loop-helix (bHLH) DNA-binding superfamily protein
Bradi4g31582.1	Bradi4g31582	527.239	-1.09141	0.483999	-2.25498	0.0241344	0.999997	Family of unknown function (DUF716)
Bradi1g72410.1	Bradi1g72410	469.396	1.75549	0.778618	2.25462	0.0241573	0.999997	NAD(P)-binding Rossmann-fold superfamily protein
Bradi3g42010.1	Bradi3g42010	3243.94	0.875928	0.388529	2.25447	0.0241665	0.999997	hydroxymethylglutaryl-CoA synthase / HMG-CoA synthase / 3-hydroxy-3-methylglutaryl coenzyme A synthase
Bradi3g45993.1	Bradi3g45993	98.9376	1.19213	0.529785	2.25021	0.0244358	0.999997	TPX2 (targeting protein for Xklp2) protein family
Bradi1g01000.1	Bradi1g01000	2026.04	1.34437	0.59759	2.24965	0.0244712	0.999997	acyl carrier protein 1
Bradi1g26440.1	Bradi1g26440	1148.38	0.98801	0.43988	2.24609	0.0246981	0.999997	Helicase protein with RING/U-box domain
Bradi3g34567.4	Bradi3g34567	55.2073	-1.81836	0.809782	-2.2455	0.0247363	0.999997	WRKY DNA-binding protein 35
Bradi2g58616.1	Bradi2g58616	18.6247	-2.23668	0.996403	-2.24476	0.0247837	0.999997	Tetratricopeptide repeat (TPR)-like superfamily protein
Bradi2g01340.1	Bradi2g01340	127.674	-1.10586	0.493013	-2.24307	0.0248922	0.999997	nodulin MtN21 /EamA-like transporter family protein
Bradi2g06900.1	Bradi2g06900	1904.49	1.25317	0.558729	2.24289	0.0249038	0.999997	SGNH hydrolase-type esterase superfamily protein
Bradi4g00820.1	Bradi4g00820	30.1493	1.94049	0.865826	2.24119	0.0250135	0.999997	0
Bradi1g29446.1	Bradi1g29446	200.612	1.34722	0.60251	2.23601	0.0253508	0.999997	NB-ARC domain-containing disease resistance protein
Bradi3g49700.1	Bradi3g49700	54.6673	1.61365	0.72362	2.22997	0.0257495	0.999997	GRAM domain-containing protein / ABA-responsive protein-related
Bradi1g21320.2	Bradi1g21320	1299.14	1.19799	0.537899	2.22716	0.0259366	0.999997	Ribosomal protein S6e
Bradi2g08800.2	Bradi2g08800	17.3222	-3.11252	1.39963	-2.22382	0.0261608	0.999997	Heavy metal transport/detoxification superfamily protein
Bradi3g46867.2	Bradi3g46867	342.119	-0.981771	0.441693	-2.22275	0.0262329	0.999997	UDP-glucosyl transferase 85A2
Bradi4g29271.1	Bradi4g29271	19.8942	2.52096	1.13484	2.22143	0.0263221	0.999997	TRICHOME BIREFRINGENCE-LIKE 27
Bradi3g22960.3	Bradi3g22960	377.773	-1.07601	0.484847	-2.21928	0.0264675	0.999997	nitroreductase family protein
Bradi3g58571.1	Bradi3g58571	56.9327	1.47696	0.666951	2.21449	0.0267951	0.999997	0
Bradi3g46470.1	Bradi3g46470	3166.88	0.858172	0.387721	2.21338	0.0268717	0.999997	RNA-binding protein 47C
Bradi2g24240.1	Bradi2g24240	701.262	1.48114	0.669365	2.21275	0.0269146	0.999997	Protein of unknown function (DUF1218)
Bradi5g02420.2	Bradi5g02420	5.03799	5.79699	2.62173	2.21113	0.0270268	NA	Ribonuclease H-like superfamily protein
Bradi1g11750.1	Bradi1g11750	22.3858	-2.99495	1.35465	-2.21087	0.0270445	0.999997	Oleosin family protein
Bradi1g69670.1	Bradi1g69670	992.535	-1.4339	0.649252	-2.20853	0.0272071	0.999997	tubulin alpha-5
Bradi5g22090.2	Bradi5g22090	441.606	0.89717	0.406679	2.20609	0.0273778	0.999997	Remorin family protein
Bradi3g46790.1	Bradi3g46790	14.1521	3.38105	1.53603	2.20116	0.0277248	0.999997	sucrose transporter 2
Bradi4g40155.2	Bradi4g40155	1191.35	-1.05985	0.482498	-2.19658	0.0280502	0.999997	0
Bradi3g47041.1	Bradi3g47041	427.041	-0.933271	0.425612	-2.19278	0.0283235	0.999997	Photosystem II 5 kD protein
Bradi1g31530.1	Bradi1g31530	398.46	2.77367	1.26835	2.18683	0.028755	0.999997	Auxin efflux carrier family protein
Bradi1g05340.3	Bradi1g05340	4519.19	1.07307	0.491052	2.18524	0.0288716	0.999997	Ribosomal protein S19 family protein
Bradi2g05080.1	Bradi2g05080	258.077	1.05377	0.483568	2.17915	0.0293204	0.999997	Leucine-rich repeat (LRR) family protein
Bradi1g28880.1	Bradi1g28880	27.4934	3.30405	1.51642	2.17885	0.0293427	0.999997	0
Bradi2g01800.1	Bradi2g01800	255.796	1.07222	0.493025	2.17477	0.0296474	0.999997	Heavy metal transport/detoxification superfamily protein
Bradi2g01724.1	Bradi2g01724	8.94565	3.46533	1.59365	2.17446	0.0296706	0.999997	0
Bradi1g14877.1	Bradi1g14877	138.238	1.19252	0.548994	2.1722	0.0298407	0.999997	0
Bradi1g00210.3	Bradi1g00210	489.654	0.88632	0.408368	2.1704	0.0299769	0.999997	transducin family protein / WD-40 repeat family protein
Bradi1g51357.1	Bradi1g51357	8624.78	0.986204	0.454707	2.16888	0.0300921	0.999997	Ribosomal protein S8e family protein
Bradi4g12015.1	Bradi4g12015	1362.44	1.59265	0.735052	2.16672	0.0302562	0.999997	0
Bradi1g59133.1	Bradi1g59133	22.217	2.00564	0.926335	2.16513	0.0303776	0.999997	Protein kinase superfamily protein
Bradi2g60418.2	Bradi2g60418	27.5722	1.93586	0.894456	2.16428	0.0304427	0.999997	Disease resistance protein (CC-NBS-LRR class) family
Bradi3g48170.1	Bradi3g48170	25.2167	2.29829	1.06279	2.16251	0.0305789	0.999997	Plant protein of unknown function (DUF247)
Bradi2g40390.3	Bradi2g40390	664.043	1.19467	0.552824	2.16104	0.0306922	0.999997	plant uncoupling mitochondrial protein 1
Bradi1g04950.2	Bradi1g04950	12750.4	0.934773	0.432786	2.1599	0.0307805	0.999997	Ribosomal protein L30/L7 family protein
Bradi1g78778.1	Bradi1g78778	7.03456	4.77639	2.21552	2.15588	0.0310934	0.999997	0
Bradi4g32380.1	Bradi4g32380	1117.54	0.971236	0.450564	2.1556	0.0311147	0.999997	RNA-binding protein 47C
Bradi4g07172.1	Bradi4g07172	71.9108	2.20376	1.02309	2.15403	0.0312381	0.999997	0
Bradi3g13750.2	Bradi3g13750	7660.65	1.04198	0.483791	2.15378	0.0312577	0.999997	60S acidic ribosomal protein family
Bradi4g23180.1	Bradi4g23180	20220.5	0.924348	0.429947	2.14991	0.0315624	0.999997	PDI-like 1-1
Bradi4g11886.1	Bradi4g11886	16.8303	-2.43029	1.1308	-2.14918	0.0316204	0.999997	0
Bradi4g26140.1	Bradi4g26140	3749.85	1.0688	0.497979	2.14629	0.0318501	0.999997	Ribosomal protein S5 domain 2-like superfamily protein
Bradi1g08500.1	Bradi1g08500	553.904	1.30068	0.606138	2.14584	0.0318856	0.999997	P-loop containing nucleoside triphosphate hydrolases superfamily protein
Bradi2g22991.1	Bradi2g22991	736.434	1.04094	0.485344	2.14474	0.0319738	0.999997	Histone superfamily protein
Bradi2g48457.1	Bradi2g48457	335.197	0.963937	0.449923	2.14245	0.0321573	0.999997	beta-xylosidase 2
Bradi1g17140.1	Bradi1g17140	394.592	1.49448	0.698284	2.14022	0.0323372	0.999997	0
Bradi1g49760.1	Bradi1g49760	3463.92	0.930231	0.434796	2.13947	0.0323979	0.999997	T-complex protein 1 alpha subunit
Bradi1g11890.1	Bradi1g11890	545.697	1.0615	0.496239	2.1391	0.0324278	0.999997	Ribosomal protein S21 family protein
Bradi3g13000.1	Bradi3g13000	3203.51	0.928283	0.433961	2.13909	0.0324282	0.999997	0
Bradi3g52307.1	Bradi3g52307	813.095	0.903317	0.422673	2.13715	0.0325854	0.999997	xyloglucan endotransglucosylase/hydrolase 30
Bradi2g17652.1	Bradi2g17652	164.962	1.33654	0.625411	2.13707	0.0325926	0.999997	0
Bradi1g34511.1	Bradi1g34511	58.48	1.57288	0.737714	2.13211	0.0329982	0.999997	leucine-rich repeat/extensin 2
Bradi2g10320.1	Bradi2g10320	579.656	1.39356	0.653694	2.13183	0.033021	0.999997	expansin A14
Bradi3g53060.2	Bradi3g53060	38.552	3.09241	1.45311	2.12813	0.0333263	0.999997	ROOT HAIR DEFECTIVE6
Bradi1g78210.1	Bradi1g78210	1978.11	0.843077	0.396373	2.12698	0.0334216	0.999997	tubulin beta 8
Bradi2g47420.1	Bradi2g47420	1793.56	0.877572	0.412623	2.12681	0.0334357	0.999997	UDP-glucosyl transferase 88A1
Bradi2g44520.1	Bradi2g44520	23.2867	-2.40479	1.13097	-2.1263	0.033478	0.999997	RAD-like 6
Bradi3g39120.1	Bradi3g39120	6.67054	4.68121	2.202	2.12588	0.0335129	NA	Kinase interacting (KIP1-like) family protein
Bradi1g74710.1	Bradi1g74710	27.3066	1.91764	0.902176	2.12557	0.0335391	0.999997	expansin 11
Bradi5g20500.1	Bradi5g20500	348.637	0.9974	0.469361	2.12502	0.0335853	0.999997	Transducin family protein / WD-40 repeat family protein
Bradi2g51540.1	Bradi2g51540	496.848	-1.16181	0.546732	-2.12501	0.0335855	0.999997	Mannose-binding lectin superfamily protein
Bradi2g11567.1	Bradi2g11567	121.912	-2.64591	1.24595	-2.12361	0.0337026	0.999997	Mitochondrial import inner membrane translocase subunit Tim17/Tim22/Tim23 family protein
Bradi3g43560.1	Bradi3g43560	11288.3	1.02153	0.481229	2.12276	0.0337741	0.999997	Ribosomal protein S8e family protein
Bradi3g56821.1	Bradi3g56821	1746.86	2.02336	0.953217	2.12266	0.0337824	0.999997	Caleosin-related family protein
Bradi3g04103.1	Bradi3g04103	33.1139	2.17664	1.0259	2.12169	0.033864	0.999997	0
Bradi4g44970.1	Bradi4g44970	470.545	-1.62238	0.765811	-2.11851	0.0341316	0.999997	Calcium-binding EF-hand family protein
Bradi1g70135.1	Bradi1g70135	325.443	-0.981973	0.463574	-2.11827	0.0341524	0.999997	Tetratricopeptide repeat (TPR)-like superfamily protein
Bradi1g67560.1	Bradi1g67560	23.1536	2.75305	1.3004	2.11708	0.0342528	0.999997	NAD(P)-binding Rossmann-fold superfamily protein
Bradi3g48730.4	Bradi3g48730	56.0872	-1.32381	0.625517	-2.11634	0.0343156	0.999997	Plant protein of unknown function (DUF869)
Bradi4g07500.2	Bradi4g07500	204.785	1.02994	0.486876	2.11541	0.0343954	0.999997	Sterile alpha motif (SAM) domain-containing protein
Bradi1g56167.2	Bradi1g56167	168.794	-1.00983	0.477524	-2.11472	0.0344537	0.999997	0
Bradi1g76465.1	Bradi1g76465	69.0362	-2.75518	1.30485	-2.11149	0.0347306	0.999997	0
Bradi3g45270.2	Bradi3g45270	66.0291	-1.60468	0.760136	-2.11104	0.0347687	0.999997	RING/U-box superfamily protein
Bradi2g22228.1	Bradi2g22228	23.7481	-2.61034	1.23696	-2.11028	0.0348341	0.999997	beta-1,3-glucanase 1
Bradi2g26000.1	Bradi2g26000	79.0997	1.67364	0.793764	2.10848	0.0349893	0.999997	basic chitinase
Bradi2g27800.1	Bradi2g27800	39.0226	1.85327	0.879618	2.1069	0.035126	0.999997	0
Bradi3g19370.1	Bradi3g19370	106.799	-1.09662	0.520561	-2.10662	0.0351503	0.999997	F-box/RNI-like/FBD-like domains-containing protein
Bradi4g34390.1	Bradi4g34390	467.988	0.945795	0.44903	2.10631	0.0351777	0.999997	O-Glycosyl hydrolases family 17 protein
Bradi3g31430.1	Bradi3g31430	425.271	0.988866	0.469924	2.10431	0.0353513	0.999997	homolog of yeast oxidase assembly 1 (OXA1)
Bradi5g19358.1	Bradi5g19358	540.735	0.962437	0.457431	2.10401	0.035378	0.999997	Histone superfamily protein
Bradi1g00600.1	Bradi1g00600	105.487	-1.79467	0.853244	-2.10334	0.0354356	0.999997	AWPM-19-like family protein
Bradi5g12307.1	Bradi5g12307	341.589	1.8198	0.8655	2.1026	0.0355011	0.999997	ATP binding cassette subfamily B19
Bradi1g48661.1	Bradi1g48661	491.697	1.27538	0.606829	2.10171	0.0355783	0.999997	0
Bradi4g43860.1	Bradi4g43860	3238.61	-0.846698	0.402942	-2.10129	0.0356156	0.999997	2-oxoglutarate (2OG) and Fe(II)-dependent oxygenase superfamily protein
Bradi3g11577.1	Bradi3g11577	211.773	-0.940341	0.448741	-2.09551	0.0361258	0.999997	0
Bradi2g61850.1	Bradi2g61850	4080.23	0.801642	0.382587	2.09532	0.0361425	0.999997	GHMP kinase family protein
Bradi2g34750.1	Bradi2g34750	6850.27	0.970268	0.463186	2.09477	0.0361913	0.999997	Ribosomal protein S27a / Ubiquitin family protein
Bradi1g20589.1	Bradi1g20589	25.5869	2.37052	1.13175	2.09456	0.0362103	0.999997	0
Bradi1g21466.1	Bradi1g21466	57.5404	1.97889	0.94504	2.09397	0.0362622	0.999997	0
Bradi1g31460.1	Bradi1g31460	3581.34	1.01841	0.486646	2.09271	0.0363753	0.999997	Ribosomal protein L7Ae/L30e/S12e/Gadd45 family protein
Bradi1g52040.1	Bradi1g52040	4709.51	0.962176	0.460108	2.09119	0.0365107	0.999997	Ribosomal protein L6 family
Bradi3g52460.2	Bradi3g52460	6345.76	0.929828	0.445627	2.08656	0.0369276	0.999997	Ribosomal protein L11 family protein
Bradi2g42970.1	Bradi2g42970	113.193	2.04218	0.979558	2.0848	0.0370875	0.999997	ATP binding microtubule motor family protein
Bradi3g49987.1	Bradi3g49987	6.37875	4.61406	2.21447	2.0836	0.0371967	NA	myb domain protein 17
Bradi4g32375.2	Bradi4g32375	48.9022	-2.37849	1.1437	-2.07964	0.0375583	0.999997	0
Bradi1g70670.1	Bradi1g70670	23.3532	2.75231	1.32466	2.07775	0.0377321	0.999997	ARM-repeat/Tetratricopeptide repeat (TPR)-like protein
Bradi2g43840.2	Bradi2g43840	15.9096	-2.19515	1.05651	-2.07775	0.0377328	0.999997	0
Bradi1g06520.4	Bradi1g06520	3528.72	0.984506	0.473959	2.0772	0.0377834	0.999997	Ribosomal protein L7Ae/L30e/S12e/Gadd45 family protein
Bradi1g23780.1	Bradi1g23780	7632.43	0.855568	0.411923	2.07701	0.0378006	0.999997	40s ribosomal protein SA B
Bradi3g33160.1	Bradi3g33160	2562.53	0.809836	0.390283	2.07499	0.037987	0.999997	expansin B2
Bradi1g32830.1	Bradi1g32830	4452.66	0.944496	0.455214	2.07484	0.0380015	0.999997	Ribosomal protein S11 family protein
Bradi1g50397.1	Bradi1g50397	844.262	2.20957	1.06577	2.07321	0.0381525	0.999997	Pectinacetylesterase family protein
Bradi4g35500.1	Bradi4g35500	421.629	1.18603	0.572133	2.073	0.0381725	0.999997	alpha-L-fucosidase 1
Bradi3g09130.1	Bradi3g09130	2152.58	-0.790917	0.381537	-2.07298	0.0381744	0.999997	Peroxidase superfamily protein
Bradi1g27332.1	Bradi1g27332	7473.93	0.952951	0.460229	2.0706	0.0383961	0.999997	Ribosomal protein L23/L15e family protein
Bradi2g45590.1	Bradi2g45590	104.509	1.2474	0.602456	2.07053	0.0384024	0.999997	Calcium-dependent lipid-binding (CaLB domain) family protein
Bradi1g75620.2	Bradi1g75620	4827.76	1.00088	0.483734	2.06908	0.0385387	0.999997	Translation protein SH3-like family protein
Bradi1g54200.1	Bradi1g54200	4930.02	0.788491	0.3811	2.06899	0.0385474	0.999997	dolichyl-diphosphooligosaccharide-protein glycosyltransferase 48kDa subunit family protein
Bradi1g46992.1	Bradi1g46992	200.904	1.77414	0.857579	2.06878	0.038567	0.999997	RING/U-box superfamily protein
Bradi2g12105.1	Bradi2g12105	44.6215	-2.25743	1.09197	-2.06729	0.0387065	0.999997	0
Bradi3g21010.1	Bradi3g21010	5.46033	5.89958	2.85559	2.06597	0.0388309	NA	proline-rich protein 2
Bradi1g50407.3	Bradi1g50407	61.8018	1.43413	0.694593	2.06471	0.0389504	0.999997	NB-ARC domain-containing disease resistance protein
Bradi1g17300.1	Bradi1g17300	256.339	0.904614	0.438235	2.06422	0.0389969	0.999997	0
Bradi5g08453.1	Bradi5g08453	5713.13	0.937677	0.454483	2.06317	0.0390961	0.999997	ribosomal protein S27
Bradi3g01116.1	Bradi3g01116	581.064	1.18255	0.573239	2.06293	0.0391197	0.999997	Tetratricopeptide repeat (TPR)-like superfamily protein
Bradi4g21130.3	Bradi4g21130	20.606	-1.9342	0.938167	-2.06168	0.0392382	0.999997	Major facilitator superfamily protein
Bradi3g47410.1	Bradi3g47410	6815.35	0.933266	0.452976	2.0603	0.0393703	0.999997	Ribosomal protein L6 family protein
Bradi3g29847.1	Bradi3g29847	40.8284	-3.43905	1.66965	-2.05974	0.0394231	0.999997	white-brown complex homolog protein 11
Bradi5g26730.1	Bradi5g26730	1282.07	0.933428	0.453367	2.05888	0.0395056	0.999997	C2 calcium/lipid-binding plant phosphoribosyltransferase family protein
Bradi3g04342.1	Bradi3g04342	51.6756	2.05641	0.999117	2.05822	0.0395688	0.999997	sulfurtransferase 18
Bradi1g37200.1	Bradi1g37200	32.639	-1.61374	0.785156	-2.05531	0.0398494	0.999997	poly(A) binding protein 8
Bradi3g50406.1	Bradi3g50406	1528.32	0.996003	0.484643	2.05513	0.0398667	0.999997	0
Bradi1g00291.1	Bradi1g00291	37.2443	1.6115	0.784723	2.05358	0.0400159	0.999997	0
Bradi3g39895.1	Bradi3g39895	20.2996	2.38593	1.16188	2.05351	0.040023	0.999997	Leucine-rich repeat (LRR) family protein
Bradi1g69980.1	Bradi1g69980	1654.31	0.977292	0.475963	2.0533	0.0400439	0.999997	RPA70-kDa subunit B
Bradi1g29515.1	Bradi1g29515	152.463	1.90767	0.929132	2.05317	0.0400559	0.999997	GAST1 protein homolog 3
Bradi1g38310.1	Bradi1g38310	202.462	2.18115	1.06279	2.05228	0.0401427	0.999997	Peroxidase superfamily protein
Bradi3g42900.1	Bradi3g42900	4494.31	0.930966	0.453696	2.05196	0.0401735	0.999997	Ribosomal protein S25 family protein
Bradi2g38280.1	Bradi2g38280	37.6637	1.57631	0.76881	2.05033	0.0403326	0.999997	cell wall-associated kinase
Bradi1g73790.1	Bradi1g73790	31.0366	2.91335	1.42135	2.04971	0.0403932	0.999997	SET domain protein 35
Bradi1g37490.1	Bradi1g37490	15954	0.744172	0.363278	2.04849	0.040512	0.999997	Translation elongation factor EF1B, gamma chain
Bradi3g43587.2	Bradi3g43587	558.153	0.821725	0.401322	2.04755	0.0406045	0.999997	phragmoplast-associated kinesin-related protein 1
Bradi4g37597.2	Bradi4g37597	4109.8	0.896664	0.437963	2.04735	0.0406236	0.999997	0
Bradi2g09370.1	Bradi2g09370	486.082	0.829803	0.405445	2.04665	0.0406928	0.999997	Protein kinase family protein with ARM repeat domain
Bradi4g12250.1	Bradi4g12250	95.6453	1.75848	0.859395	2.04618	0.0407382	0.999997	polyol/monosaccharide transporter 5
Bradi1g06220.3	Bradi1g06220	6288.16	0.927044	0.45311	2.04596	0.0407605	0.999997	ribosomal protein L23AB
Bradi2g23797.4	Bradi2g23797	76.9194	-1.60246	0.783412	-2.04549	0.0408069	0.999997	demeter-like 1
Bradi4g43950.1	Bradi4g43950	138.185	1.17748	0.575781	2.04501	0.0408536	0.999997	cell division cycle 45
Bradi1g51270.1	Bradi1g51270	806.204	1.738	0.849991	2.04473	0.0408818	0.999997	Homeobox-leucine zipper protein 4 (HB-4) / HD-ZIP protein
Bradi1g46387.1	Bradi1g46387	305.25	0.877272	0.429127	2.04432	0.0409219	0.999997	mechanosensitive channel of small conductance-like 10
Bradi1g05450.1	Bradi1g05450	13.162	-2.5459	1.24646	-2.04251	0.0411011	0.999997	Aldolase-type TIM barrel family protein
Bradi3g36210.1	Bradi3g36210	442.793	-1.41326	0.692638	-2.04041	0.0413097	0.999997	glycosyl hydrolase 9B8
Bradi3g09013.1	Bradi3g09013	135.581	-0.983099	0.482218	-2.0387	0.0414798	0.999997	0
Bradi4g04310.1	Bradi4g04310	13.3131	2.31322	1.13485	2.03835	0.041515	0.999997	Major facilitator superfamily protein
Bradi3g53740.1	Bradi3g53740	3660.36	1.22168	0.599926	2.03639	0.0417117	0.999997	Transmembrane amino acid transporter family protein
Bradi3g59057.1	Bradi3g59057	64.4134	-1.39038	0.683638	-2.03379	0.0419727	0.999997	FK506-binding protein 16-2
Bradi5g09076.2	Bradi5g09076	27.7092	-2.04666	1.00678	-2.03287	0.0420654	0.999997	0
Bradi4g09040.1	Bradi4g09040	506.527	1.12515	0.553689	2.03209	0.0421448	0.999997	cytochrome P450, family 711, subfamily A, polypeptide 1
Bradi2g54210.1	Bradi2g54210	5790.26	0.990873	0.487868	2.03103	0.0422522	0.999997	Ribosomal protein S12/S23 family protein
Bradi5g10450.1	Bradi5g10450	179.371	-2.49427	1.22833	-2.03062	0.0422935	0.999997	Protein of unknown function (DUF1264)
Bradi1g04527.1	Bradi1g04527	587.307	1.01753	0.501186	2.03024	0.0423322	0.999997	0
Bradi1g57880.1	Bradi1g57880	1654.32	-1.21826	0.600131	-2.03	0.0423567	0.999997	amino acid permease 6
Bradi4g32050.1	Bradi4g32050	46.8482	2.88859	1.42335	2.02943	0.0424147	0.999997	heat shock transcription factor B4
Bradi1g62360.1	Bradi1g62360	4509.06	0.876529	0.432323	2.02749	0.0426125	0.999997	Nascent polypeptide-associated complex (NAC), alpha subunit family protein
Bradi3g05110.1	Bradi3g05110	83.7868	1.42644	0.7037	2.02706	0.0426559	0.999997	Transducin/WD40 repeat-like superfamily protein
Bradi5g12470.1	Bradi5g12470	93.5489	1.20578	0.595682	2.02421	0.0429489	0.999997	Actin-binding FH2 (formin homology 2) family protein
Bradi4g03928.1	Bradi4g03928	31.0772	2.74641	1.35718	2.02361	0.04301	0.999997	0
Bradi2g11490.1	Bradi2g11490	7829.62	0.80562	0.39841	2.02209	0.0431673	0.999997	Carbohydrate-binding-like fold
Bradi5g15587.1	Bradi5g15587	61.1026	1.72295	0.852307	2.02151	0.0432267	0.999997	NAC domain containing protein 74
Bradi2g05750.1	Bradi2g05750	1023.13	-0.902604	0.446563	-2.02122	0.0432565	0.999997	Zinc finger C-x8-C-x5-C-x3-H type family protein
Bradi3g13570.1	Bradi3g13570	2284.27	-0.790961	0.391477	-2.02045	0.0433367	0.999997	AGAMOUS-like 12
Bradi4g10980.2	Bradi4g10980	1034.61	-0.808786	0.401004	-2.0169	0.0437056	0.999997	Histidine kinase-, DNA gyrase B-, and HSP90-like ATPase family protein
Bradi4g33835.1	Bradi4g33835	42.343	-1.61796	0.803142	-2.01454	0.0439532	0.999997	0
Bradi2g10245.3	Bradi2g10245	12.466	-3.80089	1.88717	-2.01407	0.0440022	0.999997	early nodulin-like protein 7
Bradi3g08220.2	Bradi3g08220	365.019	-0.944194	0.46891	-2.01359	0.0440525	0.999997	cytokinin oxidase 2
Bradi3g22620.1	Bradi3g22620	420.442	0.867843	0.431086	2.01316	0.0440982	0.999997	Abscisic acid-responsive (TB2/DP1, HVA22) family protein
Bradi4g44550.6	Bradi4g44550	1579.92	-0.84466	0.419609	-2.01297	0.0441179	0.999997	NB-ARC domain-containing disease resistance protein
Bradi2g49990.2	Bradi2g49990	132.518	0.981333	0.487602	2.01257	0.0441602	0.999997	alpha/beta-Hydrolases superfamily protein
Bradi1g66030.1	Bradi1g66030	6606.88	-0.752691	0.374107	-2.01197	0.0442231	0.999997	glutathione transferase lambda 1
Bradi2g56970.4	Bradi2g56970	80.2869	-1.84606	0.917619	-2.0118	0.0442414	0.999997	amino acid permease 2
Bradi3g42800.3	Bradi3g42800	9699.04	0.889801	0.442645	2.01019	0.0444107	0.999997	Ribosomal protein L1p/L10e family
Bradi4g24655.1	Bradi4g24655	159.232	-1.18069	0.587775	-2.00875	0.0445639	0.999997	0
Bradi5g01210.1	Bradi5g01210	1516.45	0.746232	0.371571	2.00831	0.04461	0.999997	Leucine-rich repeat receptor-like protein kinase family protein
Bradi1g73010.1	Bradi1g73010	221.106	1.62639	0.809829	2.00831	0.0446104	0.999997	0
Bradi3g35236.1	Bradi3g35236	612.895	0.896901	0.446659	2.00802	0.0446409	0.999997	0
Bradi1g59537.1	Bradi1g59537	42.8666	1.98617	0.990011	2.00621	0.0448338	0.999997	Peroxidase superfamily protein
Bradi3g53460.1	Bradi3g53460	9933.84	0.923098	0.460222	2.00577	0.044881	0.999997	Ribosomal protein L31e family protein
Bradi5g14511.1	Bradi5g14511	18.1781	3.22095	1.60732	2.00393	0.0450778	0.999997	UB-like protease 1A
Bradi3g19836.1	Bradi3g19836	5.70009	4.46292	2.22813	2.00299	0.0451783	NA	Pectin lyase-like superfamily protein
Bradi5g09212.1	Bradi5g09212	7586.85	0.989607	0.494157	2.00261	0.0452187	0.999997	60S acidic ribosomal protein family
Bradi2g38765.1	Bradi2g38765	3021.6	-0.905754	0.452396	-2.00213	0.045271	0.999997	0
Bradi1g25302.1	Bradi1g25302	5591.06	0.894406	0.44701	2.00086	0.045407	0.999997	Ribosomal L38e protein family
Bradi2g00810.1	Bradi2g00810	29.7696	-2.3211	1.16108	-1.99909	0.0455982	0.999997	chlorophyllase 1
Bradi3g51890.1	Bradi3g51890	8.09091	3.91182	1.9583	1.99756	0.0457648	0.999997	glutamate receptor 2.7
Bradi2g03760.1	Bradi2g03760	5690.23	0.834665	0.417925	1.99717	0.0458071	0.999997	ribosomal protein 5A
Bradi1g60777.1	Bradi1g60777	27.4989	-2.64925	1.32699	-1.99644	0.0458865	0.999997	metacaspase 1
Bradi1g77560.2	Bradi1g77560	794.546	1.62981	0.816374	1.9964	0.0458901	0.999997	early nodulin-like protein 8
Bradi1g54270.2	Bradi1g54270	5891.06	0.908808	0.45526	1.99624	0.0459078	0.999997	Ribosomal protein S5 family protein
Bradi3g45997.1	Bradi3g45997	4.00569	-5.46462	2.73911	-1.99503	0.0460395	NA	Integrase-type DNA-binding superfamily protein
Bradi4g16280.2	Bradi4g16280	15.8394	2.12009	1.06419	1.9922	0.0463493	0.999997	long-chain acyl-CoA synthetase 2
Bradi1g53380.1	Bradi1g53380	40.6822	-1.81552	0.911532	-1.99173	0.0464011	0.999997	pectin methylesterase 1
Bradi5g02170.1	Bradi5g02170	6290.71	0.786534	0.3951	1.99072	0.0465115	0.999997	Thiolase family protein
Bradi1g76570.1	Bradi1g76570	31.0746	-1.75069	0.879479	-1.9906	0.0465247	0.999997	C2H2 and C2HC zinc fingers superfamily protein
Bradi1g54100.1	Bradi1g54100	91.2442	-1.37859	0.692586	-1.99049	0.0465366	0.999997	0
Bradi1g42690.1	Bradi1g42690	370.119	-1.46559	0.736425	-1.99014	0.0465752	0.999997	beta glucosidase 12
Bradi1g58120.1	Bradi1g58120	54.7484	1.37293	0.69014	1.98935	0.0466631	0.999997	lectin protein kinase family protein
Bradi2g45070.1	Bradi2g45070	2459.85	0.720055	0.362026	1.98896	0.0467059	0.999997	Ribosomal protein S5/Elongation factor G/III/V family protein
Bradi2g12180.1	Bradi2g12180	830.501	1.45809	0.733141	1.98882	0.0467207	0.999997	Peroxidase superfamily protein
Bradi2g01135.1	Bradi2g01135	3.87489	5.40745	2.72058	1.98761	0.0468546	NA	0
Bradi2g36970.2	Bradi2g36970	276.134	0.978404	0.492468	1.98674	0.0469517	0.999997	0
Bradi3g07800.1	Bradi3g07800	455.109	-0.847766	0.42673	-1.98666	0.0469605	0.999997	F-box family protein
Bradi3g12627.1	Bradi3g12627	1362.6	0.856924	0.431407	1.98635	0.0469946	0.999997	ATP binding cassette subfamily B1
Bradi2g08826.1	Bradi2g08826	264.676	-0.888572	0.447613	-1.98513	0.0471295	0.999997	HAD-superfamily hydrolase, subfamily IG, 5\'-nucleotidase
Bradi1g26010.2	Bradi1g26010	5888.55	0.850598	0.428714	1.98407	0.047248	0.999997	Zinc-binding ribosomal protein family protein
Bradi1g28140.3	Bradi1g28140	213.073	-0.974202	0.491501	-1.9821	0.0474683	0.999997	0
Bradi3g29293.1	Bradi3g29293	5.79389	-4.4167	2.22838	-1.98202	0.0474772	NA	0
Bradi3g57450.1	Bradi3g57450	8833.02	0.704718	0.355713	1.98114	0.0475754	0.999997	mitochondrial HSO70 2
Bradi3g60510.1	Bradi3g60510	386.26	0.985761	0.497976	1.97954	0.0477556	0.999997	pentatricopeptide repeat 336
Bradi1g60176.1	Bradi1g60176	3.79123	5.37738	2.71896	1.97774	0.0479584	NA	0
Bradi4g41050.1	Bradi4g41050	10938.3	0.852017	0.430852	1.97752	0.0479833	0.999997	ribosomal protein 5B
Bradi3g06900.1	Bradi3g06900	357.087	0.871403	0.441068	1.97567	0.0481925	0.999997	translation elongation factor Ts (EF-Ts), putative
Bradi1g33520.1	Bradi1g33520	30.9416	-1.63371	0.827671	-1.97386	0.0483972	0.999997	Calcium-binding EF-hand family protein
Bradi4g42020.1	Bradi4g42020	10.5017	3.70007	1.87539	1.97296	0.0485001	0.999997	Leucine-rich repeat protein kinase family protein
Bradi4g04280.1	Bradi4g04280	21.2417	2.12293	1.07625	1.97254	0.0485485	0.999997	Protein of unknown function (DUF3741)
Bradi2g54367.1	Bradi2g54367	9.64559	3.60128	1.82602	1.9722	0.0485863	0.999997	alpha/beta-Hydrolases superfamily protein
Bradi5g24680.1	Bradi5g24680	9545.45	0.857992	0.435577	1.96978	0.0488633	0.999997	Ribosomal protein L7Ae/L30e/S12e/Gadd45 family protein
Bradi3g09030.1	Bradi3g09030	3063.9	0.938311	0.476732	1.96821	0.0490434	0.999997	ribosomal protein large subunit 16A
Bradi2g58490.1	Bradi2g58490	150.193	-0.950312	0.482893	-1.96796	0.0490731	0.999997	Immunoglobulin E-set superfamily protein
Bradi4g23960.2	Bradi4g23960	490.256	0.894895	0.454928	1.96711	0.0491702	0.999997	DEAD/DEAH box RNA helicase family protein
Bradi5g06428.2	Bradi5g06428	4.12586	5.49496	2.79899	1.96319	0.0496238	NA	0
Bradi1g17920.1	Bradi1g17920	12720.7	0.844404	0.430191	1.96286	0.0496624	0.999997	Ribosomal protein L19e family protein
Bradi1g78012.1	Bradi1g78012	133.067	1.35264	0.68916	1.96274	0.0496766	0.999997	0
Bradi3g12920.1	Bradi3g12920	1564.63	0.869517	0.443092	1.96238	0.0497178	0.999997	high-mobility group box 6
Bradi2g55320.2	Bradi2g55320	520.24	1.20973	0.617177	1.96011	0.0499833	0.999997	cell division control 6
Bradi1g47743.1	Bradi1g47743	24.5486	1.72096	0.878375	1.95926	0.0500825	0.999997	0
Bradi4g34760.1	Bradi4g34760	652.592	-0.844814	0.431255	-1.95897	0.0501166	0.999997	SAUR-like auxin-responsive protein family
Bradi3g28930.2	Bradi3g28930	10859.9	0.708339	0.361698	1.95837	0.0501866	0.999997	TUDOR-SN protein 1
Bradi5g10872.1	Bradi5g10872	7.1633	3.74154	1.91088	1.95802	0.0502276	0.999997	Serine protease inhibitor (SERPIN) family protein
Bradi3g19190.1	Bradi3g19190	141.38	2.25414	1.15177	1.95711	0.0503346	0.999997	sequence-specific DNA binding transcription factors
Bradi2g03850.1	Bradi2g03850	6.45633	4.64686	2.37525	1.95637	0.0504217	NA	wall-associated kinase 2
Bradi2g22380.2	Bradi2g22380	124.62	1.17311	0.599686	1.9562	0.0504411	0.999997	0
Bradi5g00770.1	Bradi5g00770	171.156	0.896721	0.458425	1.95609	0.0504546	0.999997	Helicase protein with RING/U-box domain
Bradi4g04900.1	Bradi4g04900	348.93	1.25127	0.640081	1.95486	0.0506	0.999997	0
Bradi2g46250.1	Bradi2g46250	1254.53	0.767361	0.392736	1.95389	0.0507148	0.999997	glucan synthase-like 5
Bradi1g01580.1	Bradi1g01580	4049.07	0.854478	0.43739	1.95358	0.0507506	0.999997	GTP binding Elongation factor Tu family protein
Bradi2g48710.1	Bradi2g48710	68.1134	1.59182	0.815092	1.95293	0.0508276	0.999997	galacturonosyltransferase 15
Bradi2g18095.1	Bradi2g18095	36.8304	-1.47362	0.754573	-1.95292	0.0508294	0.999997	Late embryogenesis abundant protein (LEA) family protein
Bradi2g57946.1	Bradi2g57946	73.7036	1.26401	0.647391	1.95246	0.0508836	0.999997	0
Bradi4g31560.2	Bradi4g31560	188.438	1.0289	0.527507	1.95049	0.0511177	0.999997	Mitochondrial substrate carrier family protein
Bradi1g01610.1	Bradi1g01610	604.131	-0.954757	0.489516	-1.95041	0.0511275	0.999997	plantacyanin
Bradi3g44950.1	Bradi3g44950	333.66	-0.957765	0.491549	-1.94846	0.0513596	0.999997	F1F0-ATPase inhibitor protein, putative
Bradi2g31910.1	Bradi2g31910	45.4359	1.44559	0.742433	1.9471	0.051523	0.999997	ABC-2 type transporter family protein
Bradi3g36160.1	Bradi3g36160	308.793	0.828689	0.42563	1.94697	0.0515385	0.999997	0
Bradi2g62140.1	Bradi2g62140	91.9105	1.87431	0.963019	1.94628	0.0516209	0.999997	FIZZY-related 3
Bradi3g02300.1	Bradi3g02300	181.401	-1.04954	0.540285	-1.94257	0.0520678	0.999997	laccase 7
Bradi1g65150.4	Bradi1g65150	11592.3	0.867392	0.446617	1.94214	0.05212	0.999997	Ribosomal protein S7e family protein
Bradi4g07120.1	Bradi4g07120	9281.64	0.889831	0.458415	1.9411	0.0522458	0.999997	Ribosomal protein S4
Bradi5g08107.1	Bradi5g08107	79.0443	-1.24169	0.639824	-1.94067	0.0522986	0.999997	Disease resistance-responsive (dirigent-like protein) family protein
Bradi2g26180.1	Bradi2g26180	164.042	-1.60779	0.829181	-1.93901	0.0525001	0.999997	ERD (early-responsive to dehydration stress) family protein
Bradi2g56160.1	Bradi2g56160	949.317	0.988705	0.510419	1.93705	0.0527398	0.999997	DNA-directed DNA polymerases
Bradi2g46093.1	Bradi2g46093	1023.49	-0.74088	0.382808	-1.93539	0.052943	0.999997	Thioredoxin superfamily protein
Bradi3g46680.1	Bradi3g46680	21.7559	2.14585	1.10888	1.93515	0.0529719	0.999997	ETHYLENE-INSENSITIVE3-like 1
Bradi5g12080.1	Bradi5g12080	1661.53	0.770051	0.398062	1.9345	0.0530514	0.999997	0
Bradi3g37047.1	Bradi3g37047	255.33	-0.868334	0.449144	-1.93331	0.053198	0.999997	myb domain protein 30
Bradi3g11280.1	Bradi3g11280	3384.87	0.716276	0.3709	1.93118	0.0534604	0.999997	TCP-1/cpn60 chaperonin family protein
Bradi4g27002.1	Bradi4g27002	4.45441	5.62024	2.9104	1.93109	0.0534722	NA	Phosphofructokinase family protein
Bradi1g16840.1	Bradi1g16840	594.784	1.02397	0.530301	1.93093	0.0534918	0.999997	transcription coactivators
Bradi1g06861.2	Bradi1g06861	61.9242	1.19369	0.61895	1.92858	0.0537831	0.999997	GTP binding Elongation factor Tu family protein
Bradi1g75900.1	Bradi1g75900	180.53	-0.913119	0.473854	-1.92701	0.0539788	0.999997	0
Bradi1g60050.1	Bradi1g60050	162.316	1.15934	0.602045	1.92567	0.0541461	0.999997	glucose-6-phosphate dehydrogenase 2
Bradi3g21450.2	Bradi3g21450	1148.06	0.762837	0.39617	1.92553	0.0541632	0.999997	chromomethylase 3
Bradi3g33860.1	Bradi3g33860	2622.91	0.891257	0.462955	1.92515	0.054211	0.999997	TCP-1/cpn60 chaperonin family protein
Bradi1g02370.1	Bradi1g02370	115.887	1.18051	0.613596	1.92392	0.0543644	0.999997	MATE efflux family protein
Bradi3g10330.2	Bradi3g10330	14.9816	-2.14281	1.11413	-1.9233	0.0544426	0.999997	Glyoxalase/Bleomycin resistance protein/Dioxygenase superfamily protein
Bradi2g17180.2	Bradi2g17180	1235.15	0.927988	0.482787	1.92215	0.0545874	0.999997	Ribosomal protein L35Ae family protein
Bradi2g49640.2	Bradi2g49640	700.052	0.900856	0.468915	1.92115	0.0547128	0.999997	staurosporin and temperature sensitive 3-like A
Bradi1g77667.3	Bradi1g77667	310.491	1.36214	0.709324	1.92033	0.0548161	0.999997	Di-glucose binding protein with Kinesin motor domain
Bradi1g34557.1	Bradi1g34557	273.656	-0.846667	0.441197	-1.91902	0.0549814	0.999997	0
Bradi1g56530.2	Bradi1g56530	8.91851	2.98143	1.55586	1.91626	0.0553319	0.999997	0
Bradi1g17080.3	Bradi1g17080	1142	0.754268	0.393814	1.91529	0.0554558	0.999997	aldehyde dehydrogenase 22A1
Bradi2g61560.2	Bradi2g61560	8276.24	0.786249	0.41066	1.9146	0.0555438	0.999997	RNA binding Plectin/S10 domain-containing protein
Bradi3g20030.1	Bradi3g20030	4727.1	1.40384	0.733288	1.91445	0.0555625	0.999997	cytochrome P450, family 71 subfamily B, polypeptide 7
Bradi4g42570.1	Bradi4g42570	1029.57	-0.782046	0.409067	-1.91178	0.0559045	0.999997	late embryogenesis abundant protein-related / LEA protein-related
Bradi2g59101.1	Bradi2g59101	101.326	1.22055	0.638562	1.9114	0.0559535	0.999997	0
Bradi3g34610.1	Bradi3g34610	361.161	-0.905347	0.474112	-1.90956	0.0561894	0.999997	serine carboxypeptidase-like 10
Bradi2g10150.2	Bradi2g10150	2024.54	0.797584	0.417714	1.9094	0.0562102	0.999997	Peroxidase superfamily protein
Bradi5g07090.1	Bradi5g07090	4041.19	0.744289	0.39008	1.90804	0.0563859	0.999997	Nuclear transport factor 2 (NTF2) family protein with RNA binding (RRM-RBD-RNP motifs) domain
Bradi2g33460.1	Bradi2g33460	74.9825	-1.09896	0.576373	-1.90669	0.0565612	0.999997	HPT phosphotransmitter 4
Bradi2g51440.1	Bradi2g51440	8.92327	-3.64743	1.91319	-1.90647	0.0565897	0.999997	Subtilase family protein
Bradi3g05260.1	Bradi3g05260	406.168	-0.832368	0.436656	-1.90623	0.05662	0.999997	K-box region and MADS-box transcription factor family protein
Bradi4g14620.1	Bradi4g14620	16.383	-1.9978	1.04879	-1.90487	0.0567968	0.999997	Protein of unknown function, DUF538
Bradi3g05755.1	Bradi3g05755	27.2402	2.54151	1.335	1.90375	0.0569428	0.999997	Uncharacterised protein family (UPF0497)
Bradi1g18010.2	Bradi1g18010	5447.7	0.915092	0.480701	1.90366	0.0569542	0.999997	Ribosomal L22e protein family
Bradi1g15770.1	Bradi1g15770	468.662	0.76205	0.400342	1.9035	0.0569757	0.999997	Galactose mutarotase-like superfamily protein
Bradi3g36510.1	Bradi3g36510	53.0106	1.51577	0.796971	1.90192	0.057182	0.999997	formin homology 1
Bradi5g15500.1	Bradi5g15500	668.873	1.01097	0.532127	1.89986	0.0574518	0.999997	breast cancer associated RING 1
Bradi3g31704.2	Bradi3g31704	73.1052	1.12196	0.590877	1.8988	0.0575911	0.999997	glutathione S-transferase TAU 18
Bradi3g07350.1	Bradi3g07350	848.08	0.836047	0.44046	1.89812	0.0576799	0.999997	Pentatricopeptide repeat (PPR) superfamily protein
Bradi3g37060.2	Bradi3g37060	6542.04	0.851988	0.449064	1.89725	0.0577944	0.999997	Ribosomal protein L34e superfamily protein
Bradi3g49560.1	Bradi3g49560	49.4328	2.06053	1.08627	1.89689	0.0578425	0.999997	UDP-Glycosyltransferase superfamily protein
Bradi2g08780.1	Bradi2g08780	1092.8	1.66962	0.880708	1.89577	0.0579903	0.999997	expansin A17
Bradi4g44797.1	Bradi4g44797	140.774	2.08082	1.09857	1.89412	0.0582089	0.999997	meristematic receptor-like kinase
Bradi1g41993.1	Bradi1g41993	6.26667	-3.54575	1.87215	-1.89395	0.0582322	NA	RAD-like 1
Bradi3g00407.1	Bradi3g00407	17.8157	-1.89501	1.00104	-1.89304	0.0583526	0.999997	Protein of unknown function (DUF594)
Bradi1g56630.1	Bradi1g56630	22.9307	1.87759	0.992273	1.89221	0.0584635	0.999997	C2 calcium/lipid-binding plant phosphoribosyltransferase family protein
Bradi4g08150.1	Bradi4g08150	209.65	0.922578	0.487578	1.89217	0.0584688	0.999997	helicases;ATP-dependent helicases;nucleic acid binding;ATP binding;DNA-directed DNA polymerases;DNA binding
Bradi3g03370.1	Bradi3g03370	1322.67	1.71029	0.904201	1.8915	0.0585578	0.999997	leucine-rich repeat/extensin 1
Bradi4g23097.1	Bradi4g23097	587.419	1.00896	0.53387	1.8899	0.0587716	0.999997	origin recognition complex subunit 3
Bradi3g07000.2	Bradi3g07000	5.78598	3.41404	1.80649	1.88987	0.0587749	NA	lipoxygenase 2
Bradi1g09670.1	Bradi1g09670	33.1494	1.77506	0.939376	1.88962	0.0588089	0.999997	SSXT family protein
Bradi1g30210.1	Bradi1g30210	7689.5	0.937752	0.496479	1.8888	0.058918	0.999997	Ribosomal L27e protein family
Bradi1g39040.1	Bradi1g39040	59.2269	-1.32894	0.703653	-1.88863	0.0589408	0.999997	RING/U-box superfamily protein
Bradi2g42310.2	Bradi2g42310	29.3003	1.70441	0.902499	1.88855	0.0589523	0.999997	Tetratricopeptide repeat (TPR)-like superfamily protein
Bradi5g06821.1	Bradi5g06821	35.2109	-1.99261	1.05568	-1.88751	0.0590923	0.999997	0
Bradi1g65971.1	Bradi1g65971	31.4961	-1.4785	0.783378	-1.88734	0.0591144	0.999997	0
Bradi1g07780.1	Bradi1g07780	1442.42	1.43911	0.763287	1.88541	0.0593741	0.999997	Peroxidase superfamily protein
Bradi1g30277.1	Bradi1g30277	800.966	0.860547	0.456561	1.88485	0.0594506	0.999997	Leucine-rich repeat protein kinase family protein
Bradi2g57980.1	Bradi2g57980	714.094	0.716366	0.380112	1.88462	0.0594816	0.999997	0
Bradi1g46050.1	Bradi1g46050	27.6199	1.92596	1.02216	1.8842	0.0595378	0.999997	fucosyltransferase 1
Bradi2g18800.2	Bradi2g18800	194.138	-0.971463	0.515628	-1.88404	0.0595596	0.999997	SHV3-like 5
Bradi2g02290.1	Bradi2g02290	55.4686	1.2736	0.676039	1.88391	0.0595767	0.999997	leucine-rich repeat transmembrane protein kinase family protein
Bradi1g59280.1	Bradi1g59280	4348.73	0.90833	0.482278	1.88342	0.059644	0.999997	Ribosomal protein L13 family protein
Bradi4g22656.1	Bradi4g22656	12.625	2.23084	1.18495	1.88265	0.0597484	0.999997	0
Bradi1g59136.1	Bradi1g59136	11.6009	2.28525	1.21472	1.8813	0.0599318	0.999997	Protein kinase superfamily protein
Bradi0012s00100.1	Bradi0012s00100	81244.7	0.707921	0.376544	1.88005	0.0601014	0.999997	GTP binding Elongation factor Tu family protein
Bradi1g32121.1	Bradi1g32121	153.823	-1.09029	0.579985	-1.87986	0.060127	0.999997	0
Bradi3g32390.2	Bradi3g32390	355.831	-0.77267	0.411254	-1.87882	0.0602695	0.999997	Major facilitator superfamily protein
Bradi1g56592.1	Bradi1g56592	109.267	-0.950957	0.506242	-1.87846	0.0603176	0.999997	0
Bradi5g02510.1	Bradi5g02510	126.573	-1.16238	0.619474	-1.8764	0.0606011	0.999997	Nuclear transport factor 2 (NTF2) family protein
Bradi5g16990.1	Bradi5g16990	3.66103	-5.3365	2.84551	-1.87541	0.0607359	NA	Vacuolar iron transporter (VIT) family protein
Bradi4g39910.1	Bradi4g39910	33727.6	1.62604	0.867277	1.87488	0.0608088	0.999997	Mannose-binding lectin superfamily protein
Bradi2g37350.2	Bradi2g37350	573.829	1.6223	0.865533	1.87434	0.0608838	0.999997	DNAse I-like superfamily protein
Bradi2g57967.2	Bradi2g57967	1218.14	0.713667	0.380809	1.87408	0.0609188	0.999997	structural maintenance of chromosomes 2
Bradi1g07420.1	Bradi1g07420	75.8559	1.46459	0.781499	1.87408	0.0609199	0.999997	0
Bradi3g43630.1	Bradi3g43630	220.106	1.05672	0.564026	1.87354	0.0609942	0.999997	plant U-box 9
Bradi3g51930.1	Bradi3g51930	352.647	1.2523	0.668843	1.87233	0.0611606	0.999997	Histone superfamily protein
Bradi2g39930.1	Bradi2g39930	1481.37	-0.695309	0.371589	-1.87118	0.0613206	0.999997	Protein of unknown function (DUF 3339)
Bradi2g36687.2	Bradi2g36687	28.5696	-2.5728	1.3763	-1.86936	0.0615731	0.999997	NAD(P)-binding Rossmann-fold superfamily protein
Bradi1g26680.2	Bradi1g26680	488.829	1.11605	0.597263	1.86861	0.0616767	0.999997	targeting protein for XKLP2
Bradi5g14380.1	Bradi5g14380	146.024	1.44167	0.771591	1.86844	0.0617003	0.999997	Major facilitator superfamily protein
Bradi3g42780.1	Bradi3g42780	129.821	-0.971706	0.520328	-1.86749	0.0618335	0.999997	Jojoba acyl CoA reductase-related male sterility protein
Bradi2g52530.2	Bradi2g52530	14.1651	2.85798	1.53096	1.86679	0.0619312	0.999997	F-box family protein
Bradi1g03720.1	Bradi1g03720	39157.4	0.678612	0.363536	1.8667	0.0619437	0.999997	heat shock cognate protein 70-1
Bradi2g08760.1	Bradi2g08760	1291.56	1.64553	0.881734	1.86624	0.0620072	0.999997	expansin A1
Bradi3g17850.1	Bradi3g17850	24.404	-3.73804	2.00439	-1.86493	0.0621917	0.999997	low-molecular-weight cysteine-rich 68
Bradi1g03410.1	Bradi1g03410	1556.25	0.843392	0.453043	1.86162	0.0626573	0.999997	Tim10/DDP family zinc finger protein
Bradi2g16430.1	Bradi2g16430	7330.93	0.885671	0.475994	1.86067	0.0627902	0.999997	Ribosomal protein L18ae/LX family protein
Bradi2g10720.3	Bradi2g10720	116.477	2.14667	1.15478	1.85894	0.0630353	0.999997	similar to RCD one 2
Bradi1g59570.2	Bradi1g59570	1482.18	-1.019	0.548597	-1.85747	0.063245	0.999997	gibberellin 2-oxidase 8
Bradi2g23667.1	Bradi2g23667	4.65166	-4.21647	2.27044	-1.85712	0.0632945	NA	Josephin family protein
Bradi3g13810.3	Bradi3g13810	4677.01	0.920312	0.495562	1.85711	0.063296	0.999997	ribosomal protein S13A
Bradi2g45143.1	Bradi2g45143	18.0889	2.20322	1.18666	1.85665	0.0633612	0.999997	0
Bradi3g06402.1	Bradi3g06402	129.752	-1.05342	0.567669	-1.85569	0.063498	0.999997	SHV3-like 5
Bradi2g36322.1	Bradi2g36322	849.956	-0.726683	0.391624	-1.85556	0.0635158	0.999997	UDP-Glycosyltransferase superfamily protein
Bradi3g21456.1	Bradi3g21456	105.633	-0.944423	0.509034	-1.85532	0.0635501	0.999997	0
Bradi1g59810.2	Bradi1g59810	85.1582	1.38563	0.747436	1.85384	0.0637622	0.999997	0
Bradi2g18270.1	Bradi2g18270	811.428	0.980378	0.529347	1.85205	0.0640182	0.999997	transducin family protein / WD-40 repeat family protein
Bradi4g12350.1	Bradi4g12350	14.3986	2.89956	1.56594	1.85163	0.0640783	0.999997	Zinc finger (C3HC4-type RING finger) family protein
Bradi5g24065.1	Bradi5g24065	79.3045	-1.13497	0.613208	-1.85086	0.064189	0.999997	0
Bradi5g21630.3	Bradi5g21630	7792.31	0.793763	0.428944	1.85051	0.0642406	0.999997	Nucleic acid-binding, OB-fold-like protein
Bradi4g17200.1	Bradi4g17200	530.681	-2.05687	1.11202	-1.84967	0.0643615	0.999997	0
Bradi2g48050.2	Bradi2g48050	25.5852	-1.64922	0.891792	-1.84933	0.0644099	0.999997	Peroxidase superfamily protein
Bradi3g53987.4	Bradi3g53987	4406.42	1.20125	0.649667	1.84903	0.0644536	0.999997	sterol methyltransferase 1
Bradi1g68190.1	Bradi1g68190	596.319	0.847927	0.458772	1.84825	0.0645657	0.999997	Histone superfamily protein
Bradi4g15450.2	Bradi4g15450	6954.77	0.666483	0.360925	1.8466	0.0648054	0.999997	TCP-1/cpn60 chaperonin family protein
Bradi1g14093.1	Bradi1g14093	665.22	0.826949	0.447853	1.84647	0.0648233	0.999997	0
Bradi1g61530.1	Bradi1g61530	470.475	1.15404	0.625057	1.84629	0.0648501	0.999997	Peroxidase superfamily protein
Bradi4g43717.1	Bradi4g43717	28.2043	1.56184	0.846502	1.84506	0.0650292	0.999997	SU(VAR)3-9 homolog 3
Bradi3g50740.1	Bradi3g50740	6012.33	1.00178	0.543021	1.84484	0.0650615	0.999997	expansin B2
Bradi3g07933.1	Bradi3g07933	249.871	0.799658	0.433767	1.84352	0.0652533	0.999997	0
Bradi4g43980.1	Bradi4g43980	1716.01	0.970591	0.526498	1.84349	0.0652582	0.999997	Ribosomal protein S5 domain 2-like superfamily protein
Bradi3g47220.1	Bradi3g47220	8.16761	2.83995	1.5413	1.84256	0.0653926	0.999997	Copper transport protein family
Bradi4g12990.1	Bradi4g12990	355.115	-1.5297	0.831003	-1.84079	0.0656526	0.999997	Leucine-rich repeat protein kinase family protein
Bradi4g19090.3	Bradi4g19090	1144.66	-0.699273	0.379984	-1.84027	0.0657291	0.999997	Uncharacterized protein family (UPF0016)
Bradi4g00100.1	Bradi4g00100	150.279	-0.963414	0.523525	-1.84024	0.0657323	0.999997	Protein of unknown function (DUF3049)
Bradi1g19550.2	Bradi1g19550	686.15	0.833657	0.453133	1.83976	0.0658032	0.999997	Mitochondrial inner membrane translocase complex, subunit Tim44-related protein
Bradi5g15010.1	Bradi5g15010	299.579	0.807741	0.439635	1.8373	0.0661656	0.999997	Leucine-rich repeat (LRR) family protein
Bradi4g13920.1	Bradi4g13920	3079.03	-0.913216	0.497146	-1.83692	0.0662221	0.999997	Protein of unknown function (DUF1262)
Bradi1g72070.1	Bradi1g72070	1058.78	1.12067	0.610102	1.83685	0.0662319	0.999997	auxin F-box protein 5
Bradi1g72756.1	Bradi1g72756	139.721	1.2575	0.685354	1.83482	0.066532	0.999997	alpha/beta-Hydrolases superfamily protein
Bradi3g45600.1	Bradi3g45600	3460.02	0.965327	0.52615	1.8347	0.0665505	0.999997	transmembrane nine 1
Bradi4g26750.1	Bradi4g26750	2912.16	-0.693246	0.378268	-1.83268	0.0668495	0.999997	Double Clp-N motif-containing P-loop nucleoside triphosphate hydrolases superfamily protein
Bradi1g15330.1	Bradi1g15330	689.136	1.45817	0.795948	1.83199	0.0669534	0.999997	Kinesin motor family protein
Bradi5g19110.1	Bradi5g19110	124.294	-1.02558	0.559828	-1.83196	0.0669571	0.999997	Nuclear transport factor 2 (NTF2) family protein
Bradi1g55510.1	Bradi1g55510	6252.25	0.860271	0.469663	1.83168	0.0669994	0.999997	Ribosomal protein L4/L1 family
Bradi1g56830.1	Bradi1g56830	76.2893	1.09851	0.599917	1.8311	0.067085	0.999997	alpha/beta-Hydrolases superfamily protein
Bradi2g31957.6	Bradi2g31957	183.085	0.836801	0.457014	1.83102	0.0670979	0.999997	SLAC1 homologue 3
Bradi1g25990.1	Bradi1g25990	4972.97	-0.787702	0.430218	-1.83093	0.0671104	0.999997	0
Bradi2g18150.1	Bradi2g18150	4510.5	0.882353	0.482125	1.83013	0.06723	0.999997	Ribosomal L28e protein family
Bradi5g07170.1	Bradi5g07170	3079.33	0.91963	0.502529	1.83001	0.0672491	0.999997	Ribosomal L29 family protein
Bradi5g20900.1	Bradi5g20900	7088.72	0.751075	0.410558	1.8294	0.0673395	0.999997	Ribosomal protein L30/L7 family protein
Bradi1g20670.1	Bradi1g20670	1362.16	1.22609	0.670432	1.82881	0.067428	0.999997	Bifunctional inhibitor/lipid-transfer protein/seed storage 2S albumin superfamily protein
Bradi1g23540.1	Bradi1g23540	5.07569	4.28571	2.34422	1.8282	0.0675194	NA	Protein of unknown function (DUF2921)
Bradi2g38650.1	Bradi2g38650	3833.93	-0.682886	0.373687	-1.82743	0.0676351	0.999997	0
Bradi3g14033.3	Bradi3g14033	68.0961	1.18481	0.648465	1.8271	0.0676848	0.999997	HOPZ-ACTIVATED RESISTANCE 1
Bradi3g50750.1	Bradi3g50750	5062.06	1.4487	0.793115	1.82659	0.0677614	0.999997	expansin B4
Bradi1g70780.1	Bradi1g70780	7636.78	-0.811079	0.444292	-1.82555	0.0679174	0.999997	0
Bradi1g30026.1	Bradi1g30026	272.55	2.29038	1.25471	1.82542	0.0679376	0.999997	GDSL-like Lipase/Acylhydrolase superfamily protein
Bradi1g41990.2	Bradi1g41990	2895.57	0.765014	0.419324	1.8244	0.0680919	0.999997	Translation elongation factor EFG/EF2 protein
Bradi1g76080.1	Bradi1g76080	2738.02	-0.856834	0.469959	-1.82321	0.0682712	0.999997	glutathione S-transferase phi 8
Bradi1g33810.1	Bradi1g33810	876.474	1.0553	0.57889	1.82297	0.0683086	0.999997	Xyloglucan endotransglucosylase/hydrolase family protein
Bradi4g33907.2	Bradi4g33907	363.583	1.02852	0.564368	1.82243	0.0683894	0.999997	NAD(P)-binding Rossmann-fold superfamily protein
Bradi1g47240.2	Bradi1g47240	5.08712	4.27014	2.34417	1.82161	0.0685149	NA	NAD(P)-binding Rossmann-fold superfamily protein
Bradi3g36190.3	Bradi3g36190	1367.87	0.879168	0.482714	1.8213	0.0685609	0.999997	chromatin assembly factor-1 (FASCIATA1) (FAS1)
Bradi5g22842.1	Bradi5g22842	2030.71	0.808237	0.443921	1.82068	0.0686557	0.999997	LRR and NB-ARC domains-containing disease resistance protein
Bradi2g37327.1	Bradi2g37327	1314.55	1.00356	0.551531	1.81959	0.0688214	0.999997	histone H2A 12
Bradi1g76760.2	Bradi1g76760	5052.61	-0.67365	0.37048	-1.81831	0.0690161	0.999997	CBL-interacting protein kinase 9
Bradi1g06870.1	Bradi1g06870	16130.7	0.715078	0.393372	1.81782	0.0690918	0.999997	GTP binding Elongation factor Tu family protein
Bradi1g15482.1	Bradi1g15482	6.52545	3.62282	1.99448	1.81643	0.0693047	NA	AGAMOUS-like 80
Bradi3g46855.1	Bradi3g46855	5559.58	-1.0116	0.557559	-1.81434	0.0696258	0.999997	UDP-glucosyl transferase 85A2
Bradi1g32850.1	Bradi1g32850	75.6751	-1.08436	0.597689	-1.81425	0.0696388	0.999997	ROP-interactive CRIB motif-containing protein 1
Bradi3g20960.1	Bradi3g20960	12073.8	1.51282	0.834056	1.81382	0.0697062	0.999997	flavin-dependent monooxygenase 1
Bradi1g12440.1	Bradi1g12440	160.401	1.42112	0.783864	1.81297	0.0698368	0.999997	Major facilitator superfamily protein
Bradi2g37920.1	Bradi2g37920	549.841	0.88964	0.49073	1.81289	0.0698487	0.999997	ROP interactive partner 3
Bradi4g29150.1	Bradi4g29150	17.5713	2.0093	1.10931	1.81131	0.0700936	0.999997	Major facilitator superfamily protein
Bradi1g67620.2	Bradi1g67620	7.88103	-3.7354	2.06286	-1.81079	0.0701741	0.999997	iron-regulated protein 3
Bradi3g47034.1	Bradi3g47034	857.912	0.680635	0.376069	1.80986	0.0703168	0.999997	transferases;sulfuric ester hydrolases;catalytics;transferases
Bradi4g28560.1	Bradi4g28560	428.074	0.965109	0.533879	1.80773	0.0706483	0.999997	histone H2A 6
Bradi2g02830.2	Bradi2g02830	14.3903	-2.01847	1.11689	-1.80723	0.0707269	0.999997	0
Bradi1g23960.1	Bradi1g23960	693.18	0.774092	0.428541	1.80634	0.0708649	0.999997	ribosomal protein S13A
Bradi2g17040.1	Bradi2g17040	2875.75	0.864641	0.479165	1.80447	0.0711572	0.999997	Zinc-binding ribosomal protein family protein
Bradi5g19350.1	Bradi5g19350	607.729	0.822917	0.456154	1.80403	0.0712264	0.999997	Histone superfamily protein
Bradi1g06851.4	Bradi1g06851	5125.1	1.00996	0.560267	1.80264	0.0714448	0.999997	GTP binding Elongation factor Tu family protein
Bradi1g30420.1	Bradi1g30420	550.946	1.37942	0.766102	1.80057	0.0717702	0.999997	Bifunctional inhibitor/lipid-transfer protein/seed storage 2S albumin superfamily protein
Bradi4g29467.4	Bradi4g29467	556.942	0.855869	0.475524	1.79984	0.0718852	0.999997	CYCLIN D1;1
Bradi2g45920.1	Bradi2g45920	347.111	-1.33781	0.743456	-1.79945	0.0719472	0.999997	lipid phosphate phosphatase 3
Bradi2g16500.1	Bradi2g16500	5624.67	0.673979	0.374941	1.79756	0.0722471	0.999997	TCP-1/cpn60 chaperonin family protein
Bradi1g28750.5	Bradi1g28750	5890.93	0.732774	0.407957	1.7962	0.0724621	0.999997	Zinc-binding ribosomal protein family protein
Bradi2g36789.1	Bradi2g36789	647.324	-0.740536	0.412385	-1.79574	0.0725359	0.999997	0
Bradi1g50720.1	Bradi1g50720	35.2384	1.77559	0.989864	1.79377	0.0728496	0.999997	BURP domain-containing protein
Bradi3g08900.1	Bradi3g08900	6215.77	0.830464	0.463268	1.79262	0.0730333	0.999997	Ribosomal protein L6 family protein
Bradi3g37223.1	Bradi3g37223	39.3053	-2.17878	1.21571	-1.79219	0.0731021	0.999997	pescadillo-related
Bradi2g53420.5	Bradi2g53420	483.192	0.853946	0.476573	1.79184	0.0731579	0.999997	Leucine-rich repeat protein kinase family protein
Bradi1g50821.1	Bradi1g50821	923.715	0.886025	0.494567	1.79152	0.0732105	0.999997	0
Bradi5g19410.3	Bradi5g19410	139.381	-0.862114	0.481262	-1.79136	0.0732354	0.999997	Protein phosphatase 2C family protein
Bradi3g04130.1	Bradi3g04130	4424.28	0.706347	0.394358	1.79113	0.073272	0.999997	TCP-1/cpn60 chaperonin family protein
Bradi1g37706.1	Bradi1g37706	47.6665	2.708	1.51293	1.7899	0.0734694	0.999997	0
Bradi1g51650.1	Bradi1g51650	6718.97	0.807418	0.451129	1.78977	0.0734905	0.999997	Ribosomal protein S10p/S20e family protein
Bradi3g16170.1	Bradi3g16170	7679.18	0.769473	0.430266	1.78837	0.0737169	0.999997	breast basic conserved 1
Bradi3g22860.1	Bradi3g22860	14.4408	2.28727	1.27964	1.78744	0.0738669	0.999997	0
Bradi1g28967.1	Bradi1g28967	72.3194	1.79644	1.00553	1.78657	0.0740075	0.999997	YUCCA 9
Bradi1g61750.1	Bradi1g61750	484.884	1.71314	0.959293	1.78584	0.0741254	0.999997	Major facilitator superfamily protein
Bradi4g45320.1	Bradi4g45320	518.197	1.38861	0.777588	1.78579	0.074133	0.999997	P-loop containing nucleoside triphosphate hydrolases superfamily protein
Bradi2g46580.1	Bradi2g46580	9112.81	0.763488	0.427729	1.78498	0.0742644	0.999997	Zinc-binding ribosomal protein family protein
Bradi2g49540.2	Bradi2g49540	115.081	-2.04178	1.14403	-1.78473	0.0743043	0.999997	NADP-malic enzyme 1
Bradi4g44912.1	Bradi4g44912	9.74308	-2.99415	1.67773	-1.78464	0.074319	0.999997	Protein kinase family protein with leucine-rich repeat domain
Bradi2g53289.1	Bradi2g53289	182.289	-0.884502	0.495824	-1.7839	0.0744394	0.999997	0
Bradi1g24410.1	Bradi1g24410	3638.51	-0.703986	0.394846	-1.78294	0.0745966	0.999997	cell wall protein precursor, putative
Bradi2g58370.5	Bradi2g58370	10593.7	0.658381	0.369374	1.78242	0.07468	0.999997	ribophorin II (RPN2) family protein
Bradi4g24610.1	Bradi4g24610	9525.97	0.765508	0.430206	1.7794	0.0751743	0.999997	ribosomal protein 1
Bradi4g17230.1	Bradi4g17230	8463.26	-0.639112	0.359637	-1.7771	0.0755518	0.999997	Chalcone and stilbene synthase family protein
Bradi3g13827.1	Bradi3g13827	347.424	0.753821	0.424197	1.77706	0.0755589	0.999997	Leucine-rich repeat protein kinase family protein
Bradi2g46050.1	Bradi2g46050	7.33285	3.13141	1.76379	1.77539	0.0758337	0.999997	Peroxidase superfamily protein
Bradi1g04397.1	Bradi1g04397	301.198	1.50101	0.845637	1.77501	0.0758968	0.999997	ATP binding microtubule motor family protein
Bradi1g10940.1	Bradi1g10940	1548.78	0.934417	0.526434	1.77499	0.0758988	0.999997	B-S glucosidase 44
Bradi2g05250.2	Bradi2g05250	527.995	0.874965	0.493252	1.77387	0.0760843	0.999997	Protein kinase superfamily protein
Bradi4g01170.2	Bradi4g01170	11.1028	2.4306	1.37143	1.77231	0.0763431	0.999997	0
Bradi1g05996.1	Bradi1g05996	871.629	0.756367	0.426818	1.77211	0.076377	0.999997	0
Bradi4g02620.1	Bradi4g02620	822.785	0.931246	0.525557	1.77192	0.0764071	0.999997	RNI-like superfamily protein
Bradi4g28500.1	Bradi4g28500	8950.29	0.950435	0.53641	1.77185	0.0764201	0.999997	SecY protein transport family protein
Bradi2g45490.2	Bradi2g45490	2318.17	0.985697	0.556418	1.77151	0.0764767	0.999997	0
Bradi1g50110.1	Bradi1g50110	97.1118	-0.92411	0.522071	-1.77009	0.0767129	0.999997	0
Bradi3g36697.1	Bradi3g36697	1278.57	1.52917	0.863915	1.77005	0.076719	0.999997	Nucleotide-diphospho-sugar transferases superfamily protein
Bradi4g38540.1	Bradi4g38540	8107.63	0.782563	0.442238	1.76955	0.0768018	0.999997	ubiquitin extension protein 1
Bradi3g06240.1	Bradi3g06240	24.7159	-1.88821	1.06717	-1.76936	0.076834	0.999997	cytochrome P450, family 71, subfamily B, polypeptide 34
Bradi3g08690.2	Bradi3g08690	2560.06	0.640196	0.361884	1.76906	0.0768834	0.999997	tonoplast monosaccharide transporter2
Bradi5g18622.1	Bradi5g18622	494.701	-1.28836	0.728409	-1.76873	0.0769392	0.999997	Aluminium activated malate transporter family protein
Bradi5g02214.1	Bradi5g02214	136.365	0.986903	0.558068	1.76843	0.0769893	0.999997	0
Bradi2g23110.2	Bradi2g23110	6719.56	0.817542	0.462744	1.76673	0.0772741	0.999997	ribosomal protein S15A
Bradi2g33930.1	Bradi2g33930	449.874	0.848961	0.480541	1.76668	0.0772826	0.999997	Leucine-rich repeat (LRR) family protein
Bradi1g68940.1	Bradi1g68940	12263.4	0.828207	0.469122	1.76544	0.0774899	0.999997	Ubiquitin supergroup;Ribosomal protein L40e
Bradi3g51250.1	Bradi3g51250	491.099	0.752642	0.426434	1.76497	0.0775694	0.999997	mechanosensitive channel of small conductance-like 5
Bradi3g14100.1	Bradi3g14100	1067.31	-1.02744	0.582204	-1.76475	0.077606	0.999997	Concanavalin A-like lectin protein kinase family protein
Bradi1g44860.1	Bradi1g44860	331.244	0.782594	0.443713	1.76374	0.0777758	0.999997	tRNA (guanine-N-7) methyltransferase
Bradi2g27710.1	Bradi2g27710	2223.07	0.747177	0.423813	1.76299	0.0779027	0.999997	Histone superfamily protein
Bradi3g52570.1	Bradi3g52570	318.966	0.749235	0.42503	1.76278	0.0779374	0.999997	NAD(P)-binding Rossmann-fold superfamily protein
Bradi1g73960.1	Bradi1g73960	1069.38	1.12216	0.636674	1.76253	0.07798	0.999997	Alba DNA/RNA-binding protein
Bradi4g37640.1	Bradi4g37640	143.851	1.74651	0.991209	1.762	0.0780689	0.999997	0
Bradi1g60730.1	Bradi1g60730	17913.1	0.761319	0.432224	1.7614	0.0781706	0.999997	Ribosomal protein S6e
Bradi1g39194.1	Bradi1g39194	3.40782	-5.23323	2.97318	-1.76014	0.0783834	NA	0
Bradi4g24280.3	Bradi4g24280	1928.34	0.721897	0.410216	1.7598	0.0784424	0.999997	long chain acyl-CoA synthetase 9
Bradi4g09498.1	Bradi4g09498	301.463	-0.794781	0.451652	-1.75972	0.0784555	0.999997	S-locus lectin protein kinase family protein
Bradi4g07534.1	Bradi4g07534	884.44	0.838629	0.476644	1.75944	0.078502	0.999997	0
Bradi4g32890.2	Bradi4g32890	664.205	1.49226	0.84838	1.75895	0.078586	0.999997	0
Bradi1g14350.1	Bradi1g14350	928.019	-0.723478	0.41147	-1.75828	0.0787006	0.999997	MATE efflux family protein
Bradi2g06980.1	Bradi2g06980	264.222	0.911493	0.518722	1.75719	0.0788852	0.999997	GDSL-like Lipase/Acylhydrolase superfamily protein
Bradi1g66360.1	Bradi1g66360	1978.99	0.871367	0.49605	1.75661	0.0789838	0.999997	histone H2A 6
Bradi4g39100.1	Bradi4g39100	154.924	-0.972927	0.554217	-1.7555	0.0791741	0.999997	Pentatricopeptide repeat (PPR-like) superfamily protein
Bradi2g22897.1	Bradi2g22897	7931.57	0.799353	0.455513	1.75484	0.0792869	0.999997	Ribosomal protein S12/S23 family protein
Bradi4g02798.2	Bradi4g02798	83.5864	1.28068	0.729946	1.75449	0.0793466	0.999997	F-box and associated interaction domains-containing protein
Bradi2g05320.1	Bradi2g05320	311.79	0.999812	0.570106	1.75373	0.079477	0.999997	RING/FYVE/PHD zinc finger superfamily protein
Bradi3g28300.1	Bradi3g28300	4183.73	0.857774	0.489333	1.75294	0.0796118	0.999997	Ribosomal protein L14p/L23e family protein
Bradi3g50420.1	Bradi3g50420	786.77	1.1877	0.677717	1.75251	0.0796866	0.999997	HXXXD-type acyl-transferase family protein
Bradi1g10917.2	Bradi1g10917	400.444	-1.3297	0.758752	-1.75249	0.0796901	0.999997	B-S glucosidase 44
Bradi3g51290.1	Bradi3g51290	166.26	1.29231	0.737892	1.75135	0.0798856	0.999997	0
Bradi4g12028.1	Bradi4g12028	775.508	1.98427	1.13328	1.75091	0.0799609	0.999997	0
Bradi4g07840.1	Bradi4g07840	1123.23	0.808334	0.46201	1.7496	0.0801869	0.999997	Histone superfamily protein
Bradi3g09650.1	Bradi3g09650	112.805	-2.33803	1.33653	-1.74933	0.0802335	0.999997	0
Bradi1g63397.2	Bradi1g63397	6.48987	-2.8946	1.65597	-1.74799	0.0804665	NA	Ribosomal protein L16p/L10e family protein
Bradi2g05730.1	Bradi2g05730	431.808	1.16853	0.668665	1.74755	0.080542	0.999997	ataurora1
Bradi2g23890.4	Bradi2g23890	503.364	-0.844326	0.483596	-1.74593	0.0808227	0.999997	bZIP transcription factor family protein
Bradi2g08840.2	Bradi2g08840	866.38	0.842162	0.482369	1.74589	0.0808304	0.999997	ribosomal protein L3 plastid
Bradi3g03597.1	Bradi3g03597	36.1256	1.39545	0.799354	1.74573	0.0808583	0.999997	HOPZ-ACTIVATED RESISTANCE 1
Bradi3g41150.1	Bradi3g41150	5977.75	0.73561	0.421692	1.74442	0.0810852	0.999997	Ribosomal protein L22p/L17e family protein
Bradi1g14980.2	Bradi1g14980	74.9472	1.3271	0.761382	1.74301	0.0813311	0.999997	PLC-like phosphodiesterases superfamily protein
Bradi2g11295.1	Bradi2g11295	4.36561	4.06504	2.33272	1.74262	0.0814005	NA	Peroxidase superfamily protein
Bradi1g38010.1	Bradi1g38010	5945.24	0.828418	0.475494	1.74223	0.0814687	0.999997	Ribosomal protein S24e family protein
Bradi2g19080.4	Bradi2g19080	325.37	0.790297	0.453728	1.74178	0.0815462	0.999997	Ribosomal protein L20
Bradi4g15156.1	Bradi4g15156	41.6214	1.19803	0.688072	1.74114	0.0816586	0.999997	0
Bradi2g22787.1	Bradi2g22787	1776.9	0.867718	0.498459	1.7408	0.0817188	0.999997	0
Bradi4g00550.1	Bradi4g00550	183.122	1.45375	0.835163	1.74068	0.0817402	0.999997	Leucine-rich repeat protein kinase family protein
Bradi3g47317.1	Bradi3g47317	651.289	1.65592	0.951761	1.73985	0.0818857	0.999997	TRICHOME BIREFRINGENCE-LIKE 14
Bradi1g76030.1	Bradi1g76030	31.0466	1.37273	0.789071	1.73968	0.0819159	0.999997	beta HLH protein 93
Bradi2g55970.1	Bradi2g55970	34.8297	1.57434	0.905173	1.73927	0.0819878	0.999997	plant U-box 23
Bradi2g19510.1	Bradi2g19510	5616.36	0.629256	0.36189	1.7388	0.0820692	0.999997	staurosporin and temperature sensitive 3-like A
Bradi3g43060.1	Bradi3g43060	2473.76	0.858924	0.49404	1.73857	0.0821104	0.999997	RNA binding Plectin/S10 domain-containing protein
Bradi3g47307.1	Bradi3g47307	7.75135	2.75192	1.58339	1.738	0.0822112	0.999997	0
Bradi4g42587.1	Bradi4g42587	601.954	-0.673342	0.387546	-1.73745	0.0823079	0.999997	late embryogenesis abundant protein-related / LEA protein-related
Bradi2g46010.1	Bradi2g46010	5779.26	0.87371	0.503038	1.73687	0.0824105	0.999997	Ribosomal protein L18ae/LX family protein
Bradi1g49470.1	Bradi1g49470	1292.35	0.826223	0.475948	1.73595	0.0825721	0.999997	oligopeptide transporter 7
Bradi4g10650.1	Bradi4g10650	20.0237	2.10701	1.215	1.73417	0.0828883	0.999997	0
Bradi3g58890.1	Bradi3g58890	45.8264	-1.15271	0.664758	-1.73403	0.0829126	0.999997	VQ motif-containing protein
Bradi1g24930.1	Bradi1g24930	90.8676	1.09903	0.633815	1.734	0.0829188	0.999997	0
Bradi3g39480.1	Bradi3g39480	1303.75	0.805351	0.464495	1.73382	0.0829501	0.999997	Endomembrane protein 70 protein family
Bradi3g50605.1	Bradi3g50605	141.43	-0.899978	0.519093	-1.73375	0.0829624	0.999997	0
Bradi2g47970.1	Bradi2g47970	101.41	-0.965824	0.55733	-1.73295	0.0831052	0.999997	alpha/beta-Hydrolases superfamily protein
Bradi3g53900.1	Bradi3g53900	173.137	0.998932	0.576551	1.7326	0.083167	0.999997	0
Bradi3g43615.1	Bradi3g43615	28.6822	1.70306	0.98313	1.73228	0.0832235	0.999997	cytochrome P450, family 76, subfamily C, polypeptide 4
Bradi2g45300.2	Bradi2g45300	49.0052	-1.15324	0.665741	-1.73226	0.0832265	0.999997	alpha/beta-Hydrolases superfamily protein
Bradi1g12620.1	Bradi1g12620	38.1965	-1.22372	0.706811	-1.73132	0.0833938	0.999997	basic leucine-zipper 44
Bradi1g32060.1	Bradi1g32060	79.9385	1.06313	0.614311	1.7306	0.0835228	0.999997	VQ motif-containing protein
Bradi1g08320.2	Bradi1g08320	314.748	0.821762	0.47487	1.7305	0.083541	0.999997	cytochrome B5 isoform A
Bradi1g21630.1	Bradi1g21630	4456.3	0.857879	0.495769	1.7304	0.0835585	0.999997	Ribosomal protein L18e/L15 superfamily protein
Bradi2g47760.1	Bradi2g47760	6295.99	0.719034	0.415543	1.73035	0.0835678	0.999997	Ribosomal L28e protein family
Bradi2g16480.1	Bradi2g16480	1649.63	0.994253	0.574762	1.72985	0.0836567	0.999997	RAB GTPase homolog A1F
Bradi3g36520.1	Bradi3g36520	2603.1	0.738189	0.426959	1.72895	0.0838189	0.999997	2-oxoacid dehydrogenases acyltransferase family protein
Bradi4g43900.1	Bradi4g43900	924.684	0.759564	0.439646	1.72767	0.0840473	0.999997	MATE efflux family protein
Bradi3g07260.3	Bradi3g07260	330.174	1.56012	0.903528	1.7267	0.0842216	0.999997	0
Bradi1g52150.3	Bradi1g52150	10126.5	0.636073	0.368391	1.72662	0.0842351	0.999997	Vacuolar iron transporter (VIT) family protein
Bradi5g11950.2	Bradi5g11950	2557.02	1.44948	0.8395	1.7266	0.0842393	0.999997	UDP-glucosyl transferase 85A2
Bradi3g15067.1	Bradi3g15067	300.242	0.918313	0.532361	1.72498	0.0845307	0.999997	0
Bradi3g41540.1	Bradi3g41540	227.552	0.832586	0.482695	1.72487	0.0845511	0.999997	O-fucosyltransferase family protein
Bradi1g30690.1	Bradi1g30690	38.8652	-1.40183	0.8134	-1.72342	0.0848121	0.999997	0
Bradi1g25400.1	Bradi1g25400	2737.5	0.918176	0.53277	1.7234	0.0848165	0.999997	histone H2A 2
Bradi3g02290.2	Bradi3g02290	278.479	-0.790421	0.45911	-1.72164	0.0851351	0.999997	laccase 7
Bradi2g33417.1	Bradi2g33417	215.43	-0.929606	0.540191	-1.72089	0.0852717	0.999997	phytochrome-associated protein 1
Bradi3g15240.1	Bradi3g15240	66.8697	-2.46262	1.43165	-1.72013	0.0854092	0.999997	RmlC-like cupins superfamily protein
Bradi1g20925.1	Bradi1g20925	810.305	0.762998	0.443627	1.71991	0.085449	0.999997	0
Bradi1g12740.1	Bradi1g12740	286.672	1.55777	0.906198	1.71902	0.0856103	0.999997	0
Bradi1g29370.3	Bradi1g29370	169.494	1.49166	0.867776	1.71895	0.0856241	0.999997	LRR and NB-ARC domains-containing disease resistance protein
Bradi4g04120.2	Bradi4g04120	8646.63	0.849529	0.494265	1.71877	0.0856558	0.999997	Ribosomal protein L2 family
Bradi2g61528.1	Bradi2g61528	47.0212	1.80662	1.05177	1.71769	0.0858524	0.999997	0
Bradi4g25980.1	Bradi4g25980	415.955	0.773057	0.450441	1.71622	0.0861216	0.999997	cyclin-dependent kinase B1;1
Bradi4g41250.1	Bradi4g41250	170.812	1.09281	0.636916	1.71578	0.086202	0.999997	0
Bradi1g42890.2	Bradi1g42890	35.2111	-1.2729	0.742303	-1.7148	0.086382	0.999997	Glutathione S-transferase family protein
Bradi2g28050.1	Bradi2g28050	145.558	-1.04187	0.608044	-1.71347	0.0866261	0.999997	Ubiquitin supergroup;Ribosomal protein L40e
Bradi1g44020.1	Bradi1g44020	35.4301	-1.28571	0.750505	-1.71313	0.0866887	0.999997	3-ketoacyl-CoA synthase 6
Bradi1g33870.2	Bradi1g33870	10.906	-2.22321	1.29776	-1.71312	0.0866911	0.999997	Homeobox-leucine zipper protein family
Bradi3g10460.1	Bradi3g10460	8.11203	-3.24472	1.89489	-1.71235	0.0868314	0.999997	Peroxidase superfamily protein
Bradi3g08382.1	Bradi3g08382	201.062	0.983994	0.574922	1.71153	0.0869838	0.999997	glycine-rich protein
Bradi4g29330.1	Bradi4g29330	30.5939	1.74795	1.02131	1.71148	0.0869921	0.999997	Leucine-rich repeat protein kinase family protein
Bradi3g16150.1	Bradi3g16150	14334.1	0.74146	0.433297	1.71121	0.0870429	0.999997	Ribosomal protein S3 family protein
Bradi2g62315.1	Bradi2g62315	9281.39	-0.884949	0.517328	-1.71062	0.087152	0.999997	0
Bradi1g04800.1	Bradi1g04800	191.2	0.91974	0.537894	1.70989	0.087286	0.999997	elongation factor P (EF-P) family protein
Bradi4g13209.1	Bradi4g13209	21.3849	-1.80306	1.0545	-1.70987	0.0872908	0.999997	0
Bradi1g05056.1	Bradi1g05056	59.1107	1.05047	0.614668	1.70901	0.0874492	0.999997	DDT domain superfamily
Bradi1g47387.3	Bradi1g47387	166.426	1.05899	0.619745	1.70875	0.0874969	0.999997	Calcineurin-like metallo-phosphoesterase superfamily protein
Bradi4g20986.1	Bradi4g20986	10.1218	2.26482	1.32551	1.70864	0.0875171	0.999997	0
Bradi4g13409.1	Bradi4g13409	7.86183	-2.4592	1.4394	-1.70849	0.0875456	0.999997	FAR1-related sequence 2
Bradi2g17020.1	Bradi2g17020	61.7298	1.61812	0.947282	1.70817	0.0876045	0.999997	0
Bradi2g19297.2	Bradi2g19297	2210.66	-1.32101	0.773675	-1.70745	0.087738	0.999997	Leucine-rich repeat transmembrane protein kinase protein
Bradi2g12520.1	Bradi2g12520	2492.41	0.636842	0.373501	1.70506	0.0881826	0.999997	lipoamide dehydrogenase 1
Bradi4g14582.3	Bradi4g14582	131.754	-1.1182	0.657046	-1.70186	0.0887819	0.999997	Ubiquitin carboxyl-terminal hydrolase-related protein
Bradi2g54450.1	Bradi2g54450	5395.83	0.715192	0.420263	1.70177	0.0887981	0.999997	ribosomal protein S15A
Bradi3g01440.1	Bradi3g01440	66.2927	1.07062	0.629341	1.70118	0.0889101	0.999997	Transducin/WD40 repeat-like superfamily protein
Bradi3g54236.1	Bradi3g54236	55.2226	-1.11542	0.656524	-1.69897	0.0893245	0.999997	RING/U-box superfamily protein
Bradi3g36420.2	Bradi3g36420	2419.84	0.676944	0.398453	1.69893	0.0893323	0.999997	RAN GTPase activating protein 1
Bradi1g53710.1	Bradi1g53710	1661.23	-0.661894	0.389749	-1.69826	0.0894588	0.999997	Protein of unknown function (DUF567)
Bradi4g32751.1	Bradi4g32751	29.2544	2.018	1.18854	1.69788	0.0895308	0.999997	BREVIS RADIX-like 3
Bradi2g33690.1	Bradi2g33690	190.395	-1.17945	0.694738	-1.69768	0.0895673	0.999997	0
Bradi1g13900.1	Bradi1g13900	218.351	0.895492	0.527882	1.69639	0.0898124	0.999997	amino acid transporter 1
Bradi1g60280.1	Bradi1g60280	1655.5	0.759098	0.44762	1.69586	0.0899131	0.999997	3beta-hydroxysteroid-dehydrogenase/decarboxylase isoform 2
Bradi3g15110.2	Bradi3g15110	139.897	-1.5117	0.891864	-1.69499	0.0900782	0.999997	0
Bradi1g47210.1	Bradi1g47210	553.594	1.35591	0.800196	1.69447	0.090176	0.999997	Nucleotide-diphospho-sugar transferases superfamily protein
Bradi1g15150.1	Bradi1g15150	28.0443	1.41193	0.834099	1.69276	0.0905012	0.999997	0
Bradi5g10408.1	Bradi5g10408	444.156	-0.881075	0.521062	-1.69092	0.0908516	0.999997	0
Bradi1g67205.1	Bradi1g67205	278.321	0.8743	0.517066	1.69088	0.0908589	0.999997	0
Bradi5g16471.1	Bradi5g16471	72.7585	1.81125	1.07159	1.69024	0.0909817	0.999997	alpha 1,4-glycosyltransferase family protein
Bradi4g38580.1	Bradi4g38580	5209.12	0.746151	0.441682	1.68934	0.0911541	0.999997	Ribosomal protein S25 family protein
Bradi2g51820.2	Bradi2g51820	283.535	1.23154	0.729635	1.68788	0.0914341	0.999997	Diacylglycerol kinase family protein
Bradi2g06250.1	Bradi2g06250	5102.65	0.932916	0.552728	1.68784	0.0914424	0.999997	Translation protein SH3-like family protein
Bradi2g42641.1	Bradi2g42641	35.5849	-1.35932	0.80551	-1.68752	0.091503	0.999997	0
Bradi1g75520.1	Bradi1g75520	6277.85	0.855819	0.50725	1.68717	0.0915698	0.999997	heat shock protein 60
Bradi4g25660.1	Bradi4g25660	300.002	-1.6551	0.981587	-1.68614	0.091768	0.999997	Peroxidase superfamily protein
Bradi2g50050.3	Bradi2g50050	3106.13	0.695859	0.412771	1.68582	0.0918299	0.999997	elongation factor family protein
Bradi3g04947.2	Bradi3g04947	38.5524	1.45984	0.866331	1.68509	0.0919721	0.999997	0
Bradi1g67340.1	Bradi1g67340	37.1937	1.23197	0.731534	1.68409	0.0921634	0.999997	GRAS family transcription factor
Bradi2g12990.1	Bradi2g12990	159.446	-1.26974	0.754085	-1.68381	0.0922181	0.999997	HSP20-like chaperones superfamily protein
Bradi5g10737.2	Bradi5g10737	677.081	-0.713887	0.424078	-1.68339	0.0923003	0.999997	glycolipid transfer protein 2
Bradi4g44427.1	Bradi4g44427	4476.71	-0.668598	0.397272	-1.68297	0.0923806	0.999997	with no lysine (K) kinase 5
Bradi3g14610.1	Bradi3g14610	651.003	0.785695	0.466888	1.68283	0.0924073	0.999997	Protein of unknown function (DUF1218)
Bradi2g53220.1	Bradi2g53220	8405.1	0.685911	0.407727	1.68228	0.0925148	0.999997	ribosomal protein L24
Bradi1g28410.1	Bradi1g28410	346.936	-0.704624	0.418889	-1.68213	0.0925445	0.999997	2 iron, 2 sulfur cluster binding
Bradi2g36501.1	Bradi2g36501	82.4465	-1.01262	0.602135	-1.68172	0.0926237	0.999997	0
Bradi5g15570.2	Bradi5g15570	4572.8	0.771706	0.459173	1.68064	0.0928321	0.999997	Ribosomal protein L14
Bradi4g37568.1	Bradi4g37568	9.5605	-2.36646	1.4094	-1.67905	0.0931418	0.999997	0
Bradi4g08430.1	Bradi4g08430	7343.12	0.593321	0.353396	1.67891	0.0931691	0.999997	poly(A) binding protein 8
Bradi3g00570.1	Bradi3g00570	511.185	-0.839438	0.500004	-1.67886	0.0931788	0.999997	nodulin MtN21 /EamA-like transporter family protein
Bradi4g35310.1	Bradi4g35310	323.988	-0.729006	0.43423	-1.67885	0.0931813	0.999997	0
Bradi5g15180.5	Bradi5g15180	6441.67	-0.641848	0.382792	-1.67676	0.0935902	0.999997	Transducin/WD40 repeat-like superfamily protein
Bradi3g20770.1	Bradi3g20770	506.189	1.5202	0.907733	1.67472	0.093989	0.999997	Glycosyl hydrolase superfamily protein
Bradi3g53907.1	Bradi3g53907	1145.04	-1.09832	0.655903	-1.67451	0.0940296	0.999997	Tetratricopeptide repeat (TPR)-like superfamily protein
Bradi4g13640.3	Bradi4g13640	16762.3	0.737494	0.440608	1.67381	0.094168	0.999997	ribosomal protein L5
Bradi1g20026.1	Bradi1g20026	465.476	1.72946	1.03341	1.67354	0.0942205	0.999997	Peroxidase superfamily protein
Bradi1g63010.1	Bradi1g63010	9174.06	0.6779	0.405078	1.67351	0.0942278	0.999997	Ribosomal protein L19e family protein
Bradi1g21097.1	Bradi1g21097	128.443	0.963232	0.575997	1.67229	0.0944677	0.999997	Protein of unknown function (DUF1645)
Bradi3g05081.1	Bradi3g05081	8.47019	2.55813	1.52989	1.6721	0.094504	0.999997	0
Bradi3g15250.1	Bradi3g15250	1058.33	-1.51211	0.904917	-1.67099	0.0947232	0.999997	RmlC-like cupins superfamily protein
Bradi1g20715.2	Bradi1g20715	11.7143	-1.99179	1.19247	-1.6703	0.0948593	0.999997	SAP domain-containing protein
Bradi1g47060.1	Bradi1g47060	425.435	0.814966	0.488065	1.66979	0.0949614	0.999997	Major facilitator superfamily protein
Bradi2g55600.2	Bradi2g55600	4155.27	0.898493	0.538154	1.66958	0.0950017	0.999997	Ribosomal protein L1p/L10e family
Bradi1g10310.1	Bradi1g10310	87.6104	-2.16731	1.29856	-1.66901	0.0951153	0.999997	0
Bradi4g30850.1	Bradi4g30850	1511.14	-0.755221	0.452548	-1.66882	0.0951532	0.999997	glutamate receptor 2.7
Bradi1g76610.1	Bradi1g76610	103.169	1.14461	0.686366	1.66764	0.0953863	0.999997	0
Bradi4g19040.2	Bradi4g19040	315.69	-0.75723	0.454318	-1.66674	0.0955659	0.999997	0
Bradi4g30750.1	Bradi4g30750	345.459	2.31112	1.3869	1.66639	0.095635	0.999997	Fatty acid hydroxylase superfamily
Bradi1g67580.1	Bradi1g67580	898.576	1.60589	0.965109	1.66394	0.0961236	0.999997	plantacyanin
Bradi5g14750.3	Bradi5g14750	4810.15	0.742922	0.446492	1.66391	0.0961304	0.999997	ribosomal protein L23AB
Bradi1g09042.1	Bradi1g09042	957.532	-1.0731	0.644973	-1.66378	0.096156	0.999997	calmodulin 4
Bradi3g13585.1	Bradi3g13585	3.93774	-3.96547	2.3838	-1.66351	0.0962103	NA	GDSL-like Lipase/Acylhydrolase superfamily protein
Bradi1g21440.1	Bradi1g21440	1117.48	0.859449	0.516682	1.6634	0.0962325	0.999997	Pyridoxal phosphate (PLP)-dependent transferases superfamily protein
Bradi3g15400.4	Bradi3g15400	88.2117	0.93307	0.561361	1.66216	0.0964813	0.999997	RAN GTPase activating protein 1
Bradi2g60340.1	Bradi2g60340	64.9117	-0.978941	0.589415	-1.66087	0.0967399	0.999997	C-repeat/DRE binding factor 2
Bradi4g04290.1	Bradi4g04290	1338.04	0.771049	0.464423	1.66023	0.0968679	0.999997	Tim10/DDP family zinc finger protein
Bradi1g77840.1	Bradi1g77840	12116.6	1.56965	0.945474	1.66017	0.09688	0.999997	Remorin family protein
Bradi5g01863.1	Bradi5g01863	27.1265	1.73644	1.04705	1.65841	0.0972346	0.999997	0
Bradi1g59250.1	Bradi1g59250	34.4531	-1.31671	0.795461	-1.65527	0.0978689	0.999997	K-box region and MADS-box transcription factor family protein
Bradi2g00232.1	Bradi2g00232	505.412	-0.918008	0.554597	-1.65527	0.0978698	0.999997	phloem protein 2-A1
Bradi2g61910.1	Bradi2g61910	199.235	-0.875553	0.529256	-1.65431	0.0980646	0.999997	late embryogenesis abundant protein-related / LEA protein-related
Bradi4g31770.2	Bradi4g31770	43.7871	1.14961	0.694918	1.6543	0.0980658	0.999997	C2H2-like zinc finger protein
Bradi3g57070.1	Bradi3g57070	522.393	0.720242	0.435858	1.65247	0.0984388	0.999997	NHL domain-containing protein
Bradi1g35240.1	Bradi1g35240	9624.78	0.812559	0.491795	1.65223	0.0984877	0.999997	Translocon-associated protein (TRAP), alpha subunit
Bradi4g37247.1	Bradi4g37247	1191.78	0.793631	0.480389	1.65206	0.0985229	0.999997	high mobility group B3
Bradi2g48500.1	Bradi2g48500	7201.69	0.66023	0.399651	1.65201	0.0985315	0.999997	Hyaluronan / mRNA binding family
Bradi2g07820.3	Bradi2g07820	94.0703	-1.51274	0.91627	-1.65098	0.0987426	0.999997	Transducin/WD40 repeat-like superfamily protein
Bradi4g08667.2	Bradi4g08667	6669.88	0.748519	0.453524	1.65045	0.0988507	0.999997	Ribosomal protein L22p/L17e family protein
Bradi5g16210.1	Bradi5g16210	20.3943	1.91673	1.16151	1.65021	0.0989007	0.999997	UDP-Glycosyltransferase superfamily protein
Bradi1g19000.1	Bradi1g19000	557.949	0.678729	0.411509	1.64937	0.0990724	0.999997	binding
Bradi5g17657.1	Bradi5g17657	5.12443	-3.39742	2.06207	-1.64757	0.0994401	NA	carotenoid cleavage dioxygenase 7
Bradi4g32340.1	Bradi4g32340	17.0732	1.61489	0.980224	1.64747	0.0994623	0.999997	alpha/beta-Hydrolases superfamily protein
Bradi4g00570.1	Bradi4g00570	92.7825	-1.30591	0.793068	-1.64665	0.0996297	0.999997	0
Bradi1g62830.1	Bradi1g62830	2160.97	0.81784	0.496993	1.64558	0.0998507	0.999997	Ribosomal L22e protein family
Bradi2g44750.1	Bradi2g44750	340.982	1.1021	0.669792	1.64543	0.0998814	0.999997	Pectin lyase-like superfamily protein
Bradi4g37470.1	Bradi4g37470	92.7902	1.21177	0.736874	1.64447	0.100078	0.999997	P-loop containing nucleoside triphosphate hydrolases superfamily protein
Bradi2g52840.1	Bradi2g52840	702.681	0.673189	0.409478	1.64402	0.100172	0.999997	NB-ARC domain-containing disease resistance protein
Bradi1g59360.1	Bradi1g59360	252.44	0.702745	0.427728	1.64297	0.100389	0.999997	phytosylfokine-alpha receptor 2
Bradi2g11664.1	Bradi2g11664	2377.75	-0.597181	0.363533	-1.64271	0.100442	0.999997	cAMP-regulated phosphoprotein 19-related protein
Bradi2g26214.1	Bradi2g26214	6.7809	2.54395	1.54872	1.64261	0.100463	0.999997	0
Bradi1g13850.1	Bradi1g13850	6794.08	0.593059	0.361303	1.64144	0.100706	0.999997	translation initiation factor 3B1
Bradi1g63160.1	Bradi1g63160	3762.15	0.620878	0.378291	1.64127	0.100741	0.999997	Insulinase (Peptidase family M16) family protein
Bradi2g20070.1	Bradi2g20070	3318.53	0.657673	0.400945	1.64031	0.100941	0.999997	plasmodesmata callose-binding protein 4
Bradi4g44310.2	Bradi4g44310	234.827	0.974289	0.594229	1.63959	0.101091	0.999997	Protein of unknown function (DUF1191)
Bradi3g50917.2	Bradi3g50917	8.29015	-2.46407	1.50296	-1.63947	0.101115	0.999997	0
Bradi2g54812.1	Bradi2g54812	42.3663	-1.30322	0.795323	-1.6386	0.101296	0.999997	0
Bradi3g05100.3	Bradi3g05100	284.054	1.18134	0.721161	1.63811	0.1014	0.999997	0
Bradi3g40870.1	Bradi3g40870	6798.6	0.699613	0.427257	1.63745	0.101536	0.999997	Ribosomal protein L32e
Bradi1g10689.1	Bradi1g10689	6.89394	2.58826	1.58207	1.63599	0.101841	0.999997	heat shock protein 101
Bradi1g25960.1	Bradi1g25960	4.75453	-4.25449	2.60068	-1.63591	0.101858	NA	Late embryogenesis abundant (LEA) hydroxyproline-rich glycoprotein family
Bradi4g27327.1	Bradi4g27327	52.5859	1.6585	1.01418	1.63531	0.101984	0.999997	Family of unknown function (DUF566)
Bradi3g10350.1	Bradi3g10350	1038.09	-0.653445	0.399606	-1.63522	0.102002	0.999997	protein serine/threonine phosphatases;protein kinases;catalytics;cAMP-dependent protein kinase regulators;ATP binding;protein serine/threonine phosphatases
Bradi2g02870.1	Bradi2g02870	1161.69	0.882162	0.539763	1.63435	0.102185	0.999997	Mitochondrial glycoprotein family protein
Bradi1g53740.1	Bradi1g53740	7185.03	0.789536	0.483233	1.63386	0.102288	0.999997	Ribosomal protein L7Ae/L30e/S12e/Gadd45 family protein
Bradi5g03075.1	Bradi5g03075	41.8868	-1.28444	0.786513	-1.63308	0.102453	0.999997	F-box family protein
Bradi2g06130.1	Bradi2g06130	59.2393	1.45993	0.894591	1.63195	0.102689	0.999997	UDP-Glycosyltransferase superfamily protein
Bradi3g49840.1	Bradi3g49840	23.6778	1.80515	1.10643	1.6315	0.102785	0.999997	CBS domain-containing protein
Bradi1g38227.1	Bradi1g38227	1835.57	0.895428	0.54897	1.6311	0.102868	0.999997	RNA binding;RNA binding
Bradi2g62020.1	Bradi2g62020	506.904	0.644104	0.394958	1.63082	0.102929	0.999997	NAD-dependent glycerol-3-phosphate dehydrogenase family protein
Bradi1g05772.1	Bradi1g05772	190.021	-1.12396	0.689236	-1.63073	0.102947	0.999997	ribosomal protein L14
Bradi1g71350.1	Bradi1g71350	91.8096	-1.51436	0.92908	-1.62995	0.103111	0.999997	RmlC-like cupins superfamily protein
Bradi4g07257.2	Bradi4g07257	292.717	0.713465	0.438365	1.62756	0.103618	0.999997	catalytics
Bradi5g13150.1	Bradi5g13150	42.9554	1.10517	0.679363	1.62678	0.103784	0.999997	Ankyrin repeat family protein
Bradi5g08290.1	Bradi5g08290	16.356	-1.92396	1.18316	-1.62613	0.103923	0.999997	hydroxysteroid dehydrogenase 1
Bradi1g78170.1	Bradi1g78170	7479.18	0.621208	0.382074	1.62588	0.103974	0.999997	Ribosomal protein S3Ae
Bradi2g46840.1	Bradi2g46840	6129.3	0.693828	0.426852	1.62545	0.104066	0.999997	Transducin/WD40 repeat-like superfamily protein
Bradi2g11100.1	Bradi2g11100	380.164	-1.00925	0.621054	-1.62507	0.104148	0.999997	phytochrome interacting factor 3
Bradi3g33537.1	Bradi3g33537	730.082	0.714492	0.439837	1.62445	0.10428	0.999997	Protein kinase superfamily protein
Bradi5g23580.1	Bradi5g23580	192.754	-0.786249	0.484106	-1.62413	0.104349	0.999997	BANQUO 3
Bradi2g58340.1	Bradi2g58340	10.7466	-2.00976	1.23752	-1.62402	0.104372	0.999997	0
Bradi2g23530.1	Bradi2g23530	655.622	-0.726934	0.448145	-1.62209	0.104783	0.999997	POX (plant homeobox) family protein
Bradi2g61510.1	Bradi2g61510	16.2886	1.64184	1.01251	1.62155	0.1049	0.999997	P-loop containing nucleoside triphosphate hydrolases superfamily protein
Bradi5g03400.2	Bradi5g03400	284.925	0.699373	0.431457	1.62096	0.105027	0.999997	Uridine diphosphate glycosyltransferase 74E2
Bradi3g37940.1	Bradi3g37940	9480.98	-0.7159	0.441909	-1.62002	0.105229	0.999997	nitrate reductase 1
Bradi3g57470.1	Bradi3g57470	64.4853	-0.964373	0.595373	-1.61978	0.10528	0.999997	WCRKC thioredoxin 1
Bradi4g17435.1	Bradi4g17435	108.08	-0.887005	0.547881	-1.61897	0.105453	0.999997	0
Bradi4g34750.1	Bradi4g34750	9669.75	0.716244	0.442702	1.61789	0.105686	0.999997	Ribosomal protein L7Ae/L30e/S12e/Gadd45 family protein
Bradi1g26215.1	Bradi1g26215	26.5821	1.44344	0.892247	1.61775	0.105716	0.999997	Peroxidase superfamily protein
Bradi5g02030.3	Bradi5g02030	621.299	0.724632	0.448038	1.61734	0.105804	0.999997	white-brown complex homolog protein 11
Bradi1g11790.1	Bradi1g11790	4.96041	5.76322	3.56481	1.6167	0.105943	NA	lysine decarboxylase family protein
Bradi1g71180.1	Bradi1g71180	659.069	0.70448	0.436051	1.61559	0.106183	0.999997	Surfeit locus 1 cytochrome c oxidase biogenesis protein
Bradi3g33060.1	Bradi3g33060	5896.63	0.623482	0.385924	1.61556	0.10619	0.999997	Bifunctional inhibitor/lipid-transfer protein/seed storage 2S albumin superfamily protein
Bradi1g11740.2	Bradi1g11740	285.32	1.0025	0.620955	1.61445	0.106429	0.999997	Transducin/WD40 repeat-like superfamily protein
Bradi4g39310.2	Bradi4g39310	806.576	-0.819309	0.507981	-1.61287	0.106772	0.999997	glutathione synthetase 2
Bradi1g20060.1	Bradi1g20060	353.174	1.11169	0.689375	1.61261	0.106829	0.999997	phragmoplast orienting kinesin 1
Bradi2g08907.1	Bradi2g08907	1028.61	-0.853477	0.529255	-1.6126	0.106831	0.999997	0
Bradi2g12280.1	Bradi2g12280	5292.83	0.824551	0.511693	1.61142	0.107089	0.999997	Ribosomal protein S27a / Ubiquitin family protein
Bradi4g04950.1	Bradi4g04950	22.4341	-1.50983	0.937001	-1.61134	0.107105	0.999997	Plant protein of unknown function (DUF247)
Bradi5g09370.1	Bradi5g09370	1064.75	0.702863	0.436362	1.61074	0.107237	0.999997	sec23/sec24 transport family protein
Bradi5g14260.2	Bradi5g14260	545.979	-0.754146	0.468428	-1.60995	0.107409	0.999997	basic helix-loop-helix (bHLH) DNA-binding superfamily protein
Bradi4g42400.1	Bradi4g42400	536.802	-0.7391	0.459153	-1.6097	0.107462	0.999997	centroradialis
Bradi1g05670.1	Bradi1g05670	7148.22	0.741993	0.461571	1.60754	0.107936	0.999997	Ribosomal protein S13/S18 family
Bradi1g06010.1	Bradi1g06010	6.48571	4.67118	2.906	1.60743	0.10796	NA	uclacyanin 1
Bradi1g44957.1	Bradi1g44957	466.648	-0.694171	0.431875	-1.60734	0.107979	0.999997	cytochrome BC1 synthesis
Bradi2g62170.1	Bradi2g62170	2352.09	0.724444	0.451139	1.60581	0.108316	0.999997	TRF-like 2
Bradi5g16425.1	Bradi5g16425	125.912	1.28631	0.801196	1.60549	0.108387	0.999997	0
Bradi1g46190.1	Bradi1g46190	265.49	-0.898201	0.5596	-1.60508	0.108477	0.999997	Eukaryotic aspartyl protease family protein
Bradi4g04380.1	Bradi4g04380	6931.62	1.16268	0.724726	1.6043	0.108647	0.999997	heat stable protein 1
Bradi2g23004.1	Bradi2g23004	213.671	0.85236	0.531467	1.60379	0.108761	0.999997	Histone superfamily protein
Bradi1g76420.2	Bradi1g76420	1817.7	1.22894	0.766298	1.60373	0.108773	0.999997	low-molecular-weight cysteine-rich 68
Bradi4g30250.2	Bradi4g30250	565.126	1.71019	1.06641	1.60369	0.108782	0.999997	Gibberellin-regulated family protein
Bradi1g48050.1	Bradi1g48050	798.909	0.689623	0.430161	1.60318	0.108896	0.999997	Raffinose synthase family protein
Bradi1g04070.1	Bradi1g04070	7042.54	0.724668	0.452474	1.60157	0.109251	0.999997	Ribosomal protein S26e family protein
Bradi4g12380.1	Bradi4g12380	76.229	1.20812	0.754433	1.60136	0.109297	0.999997	DPP6 N-terminal domain-like protein
Bradi4g11731.1	Bradi4g11731	88.1526	-1.0008	0.625087	-1.60106	0.109363	0.999997	0
Bradi4g04655.5	Bradi4g04655	143.254	0.796229	0.49743	1.60069	0.109446	0.999997	HOPZ-ACTIVATED RESISTANCE 1
Bradi1g24590.1	Bradi1g24590	107.968	-1.0902	0.681097	-1.60065	0.109453	0.999997	Protein of unknown function (DUF707)
Bradi2g43797.2	Bradi2g43797	124.929	-0.902367	0.563843	-1.60039	0.109513	0.999997	XH/XS domain-containing protein
Bradi2g22300.4	Bradi2g22300	192.776	-1.10457	0.69103	-1.59844	0.109944	0.999997	0
Bradi1g63060.1	Bradi1g63060	695.56	-0.747008	0.467451	-1.59804	0.110033	0.999997	Peroxidase superfamily protein
Bradi1g56080.2	Bradi1g56080	177.28	1.69393	1.06021	1.59774	0.110101	0.999997	0
Bradi2g21080.1	Bradi2g21080	1187.42	0.621264	0.388917	1.59742	0.110172	0.999997	structural maintenance of chromosome 3
Bradi2g07550.1	Bradi2g07550	833.458	-0.677278	0.424047	-1.59718	0.110227	0.999997	NAD(P)-binding Rossmann-fold superfamily protein
Bradi2g35090.2	Bradi2g35090	9429.58	0.769122	0.481634	1.5969	0.110287	0.999997	Ribosomal protein L18e/L15 superfamily protein
Bradi1g75700.1	Bradi1g75700	279.602	0.974999	0.610641	1.59668	0.110337	0.999997	plasmodesmata-located protein 2
Bradi4g11614.1	Bradi4g11614	193.092	-0.811225	0.50814	-1.59646	0.110386	0.999997	0
Bradi1g76407.1	Bradi1g76407	2727.81	0.739389	0.463388	1.59561	0.110575	0.999997	adenosine kinase
Bradi1g31998.2	Bradi1g31998	46.6766	-1.21693	0.762704	-1.59554	0.110591	0.999997	0
Bradi2g27250.2	Bradi2g27250	81.8343	0.929904	0.582923	1.59524	0.110658	0.999997	hydroxyproline-rich glycoprotein family protein
Bradi3g50220.1	Bradi3g50220	29.5933	-1.70508	1.06887	-1.59522	0.110662	0.999997	homeobox 7
Bradi2g07993.1	Bradi2g07993	75.4647	-0.973222	0.610196	-1.59493	0.110727	0.999997	0
Bradi1g35340.1	Bradi1g35340	49.0118	-1.16287	0.729494	-1.59408	0.110918	0.999997	GDSL-like Lipase/Acylhydrolase superfamily protein
Bradi1g60140.1	Bradi1g60140	16.0945	-1.63885	1.02876	-1.59304	0.111151	0.999997	GRAS family transcription factor
Bradi1g54305.3	Bradi1g54305	2430.97	0.67942	0.426497	1.59302	0.111155	0.999997	sterol methyltransferase 1
Bradi1g76940.2	Bradi1g76940	1222.4	-0.635647	0.399025	-1.593	0.11116	0.999997	BEL1-like homeodomain 2
Bradi1g17536.1	Bradi1g17536	6.6264	-3.4553	2.1701	-1.59223	0.111332	NA	0
Bradi4g10387.1	Bradi4g10387	92.7179	1.65848	1.04173	1.59204	0.111375	0.999997	cysteine-rich RLK (RECEPTOR-like protein kinase) 10
Bradi2g00510.1	Bradi2g00510	1900.64	0.800348	0.503132	1.59073	0.11167	0.999997	Histone superfamily protein
Bradi3g32870.1	Bradi3g32870	77.2978	0.994692	0.625339	1.59064	0.11169	0.999997	Protein of unknown function (DUF3527)
Bradi2g10930.1	Bradi2g10930	19.7742	-1.65667	1.0419	-1.59005	0.111822	0.999997	RING/FYVE/PHD zinc finger superfamily protein
Bradi1g29427.4	Bradi1g29427	114.659	-1.03188	0.649027	-1.58988	0.111861	0.999997	Disease resistance protein (CC-NBS-LRR class) family
Bradi5g21715.1	Bradi5g21715	6.79949	3.00256	1.88892	1.58957	0.111933	0.999997	0
Bradi1g21550.2	Bradi1g21550	9706.07	0.670537	0.421926	1.58923	0.112009	0.999997	Translation elongation factor EF1B/ribosomal protein S6 family protein
Bradi1g44230.1	Bradi1g44230	117.738	-1.00296	0.631116	-1.58918	0.112019	0.999997	HSP20-like chaperones superfamily protein
Bradi2g11942.1	Bradi2g11942	59.6005	2.09188	1.31676	1.58865	0.112138	0.999997	0
Bradi4g05970.1	Bradi4g05970	375.805	0.697937	0.439518	1.58796	0.112295	0.999997	ribosomal protein L6 family protein
Bradi1g12140.1	Bradi1g12140	1160.49	0.591756	0.372825	1.58722	0.112463	0.999997	Phosphoglycerate mutase-like family protein
Bradi4g06441.2	Bradi4g06441	140.622	0.900278	0.567246	1.5871	0.112489	0.999997	partner of SLD five 1
Bradi5g26907.2	Bradi5g26907	754.45	-0.59885	0.377585	-1.586	0.11274	0.999997	protein kinase family protein
Bradi1g67120.1	Bradi1g67120	1340.05	-0.603386	0.380571	-1.58548	0.112858	0.999997	maternal effect embryo arrest 59
Bradi1g17090.1	Bradi1g17090	91.6631	2.60989	1.64647	1.58514	0.112934	0.999997	nicotianamine synthase 3
Bradi2g10220.1	Bradi2g10220	984.932	0.595366	0.375614	1.58505	0.112955	0.999997	ubiquitin-conjugating enzyme19
Bradi5g09090.1	Bradi5g09090	83.6179	-0.867595	0.547571	-1.58444	0.113093	0.999997	Plant protein of unknown function (DUF868)
Bradi1g25117.1	Bradi1g25117	11.0236	-2.66327	1.68167	-1.58371	0.11326	0.999997	cellulose synthase-like D3
Bradi3g29060.1	Bradi3g29060	4053.1	0.859181	0.542668	1.58325	0.113364	0.999997	Ribosomal S17 family protein
Bradi4g23887.2	Bradi4g23887	1108.32	0.59483	0.375866	1.58256	0.113522	0.999997	Seven transmembrane MLO family protein
Bradi3g09080.1	Bradi3g09080	6625.8	1.23002	0.777751	1.5815	0.113763	0.999997	Peroxidase superfamily protein
Bradi3g55170.1	Bradi3g55170	2466.49	0.807824	0.511184	1.5803	0.114039	0.999997	Zinc-binding ribosomal protein family protein
Bradi5g10017.1	Bradi5g10017	1185.19	-0.736396	0.466023	-1.58017	0.114067	0.999997	FAD/NAD(P)-binding oxidoreductase family protein
Bradi1g51460.1	Bradi1g51460	821.647	0.871392	0.551579	1.57981	0.114149	0.999997	NAD(P)-binding Rossmann-fold superfamily protein
Bradi1g72920.1	Bradi1g72920	60.5354	1.30087	0.82352	1.57965	0.114187	0.999997	0
Bradi1g20550.1	Bradi1g20550	464.389	0.957937	0.606584	1.57923	0.114283	0.999997	origin recognition complex protein 6
Bradi5g09310.1	Bradi5g09310	650.608	-0.664895	0.421216	-1.57851	0.114447	0.999997	0
Bradi1g37330.3	Bradi1g37330	104.44	1.07751	0.682657	1.57841	0.114472	0.999997	nitrate transporter 1:2
Bradi1g77335.1	Bradi1g77335	220.366	-0.769128	0.487413	-1.57798	0.11457	0.999997	0
Bradi2g10727.1	Bradi2g10727	188.313	-0.709484	0.449677	-1.57776	0.11462	0.999997	Subtilisin-like serine endopeptidase family protein
Bradi3g59187.1	Bradi3g59187	71026.9	1.2586	0.79803	1.57713	0.114766	0.999997	laccase 14
Bradi1g47760.1	Bradi1g47760	4.00363	3.9023	2.47586	1.57614	0.114994	NA	glucuronidase 3
Bradi3g30840.1	Bradi3g30840	1116.12	1.11666	0.708523	1.57603	0.115018	0.999997	0
Bradi1g12050.1	Bradi1g12050	13780	0.681582	0.43253	1.5758	0.115071	0.999997	TUDOR-SN protein 1
Bradi2g49057.1	Bradi2g49057	5764.5	0.675446	0.42874	1.57542	0.11516	0.999997	UDP-glucosyl transferase 88A1
Bradi2g45320.2	Bradi2g45320	178.408	0.78308	0.497108	1.57527	0.115194	0.999997	TRICHOME BIREFRINGENCE-LIKE 37
Bradi2g48350.1	Bradi2g48350	10.657	-1.93946	1.23123	-1.57522	0.115206	0.999997	sulfate transporter 3;5
Bradi3g45290.1	Bradi3g45290	691.211	0.773441	0.491277	1.57435	0.115407	0.999997	Histone superfamily protein
Bradi2g18030.1	Bradi2g18030	49.4337	-1.61071	1.02434	-1.57243	0.11585	0.999997	Pectin lyase-like superfamily protein
Bradi5g27057.1	Bradi5g27057	58.8209	-1.06034	0.674361	-1.57236	0.115866	0.999997	nodulin MtN21 /EamA-like transporter family protein
Bradi1g45980.1	Bradi1g45980	76.7391	1.02247	0.650348	1.57219	0.115906	0.999997	0
Bradi1g34420.1	Bradi1g34420	25.8389	1.36654	0.869311	1.57199	0.115954	0.999997	Protein of unknown function (DUF594)
Bradi3g26880.1	Bradi3g26880	3822.97	0.698019	0.444039	1.57198	0.115956	0.999997	histone H2A 11
Bradi5g07435.1	Bradi5g07435	4.59387	-5.66371	3.60294	-1.57197	0.115958	NA	0
Bradi2g22561.2	Bradi2g22561	631.893	-0.670699	0.426835	-1.57133	0.116106	0.999997	Protein of unknown function (DUF640)
Bradi2g54740.1	Bradi2g54740	6247.97	-0.811201	0.516394	-1.5709	0.116207	0.999997	laccase 2
Bradi1g76770.1	Bradi1g76770	11425.8	-0.592965	0.377487	-1.57082	0.116224	0.999997	Copper transport protein family
Bradi3g31787.1	Bradi3g31787	322.816	-1.06633	0.679027	-1.57038	0.116327	0.999997	glutathione S-transferase TAU 18
Bradi1g20000.1	Bradi1g20000	38.751	1.51577	0.965767	1.5695	0.116531	0.999997	Peroxidase superfamily protein
Bradi3g33140.1	Bradi3g33140	754.393	1.12475	0.716751	1.56923	0.116594	0.999997	expansin B2
Bradi1g46270.1	Bradi1g46270	244.813	1.25145	0.797567	1.56909	0.116628	0.999997	0
Bradi4g25497.1	Bradi4g25497	586.467	-0.637178	0.406473	-1.56758	0.116979	0.999997	0
Bradi2g24080.1	Bradi2g24080	811.363	0.843	0.538097	1.56663	0.117201	0.999997	Histone superfamily protein
Bradi2g61410.1	Bradi2g61410	135.102	-0.993339	0.634297	-1.56605	0.117338	0.999997	NAD(P)H:plastoquinone dehydrogenase complex subunit O
Bradi1g70160.1	Bradi1g70160	3567.38	0.592006	0.378162	1.56548	0.117471	0.999997	SecY protein transport family protein
Bradi1g65637.2	Bradi1g65637	103.996	1.42373	0.909717	1.56503	0.117577	0.999997	0
Bradi2g06520.1	Bradi2g06520	269.131	-0.820977	0.524581	-1.56501	0.11758	0.999997	Mitochondrial substrate carrier family protein
Bradi3g29861.14	Bradi3g29861	794.175	-0.984704	0.629485	-1.5643	0.117747	0.999997	Transducin/WD40 repeat-like superfamily protein
Bradi4g11960.1	Bradi4g11960	27269.6	1.49587	0.956269	1.56427	0.117753	0.999997	Bifunctional inhibitor/lipid-transfer protein/seed storage 2S albumin superfamily protein
Bradi5g00447.1	Bradi5g00447	10.7664	3.2685	2.08948	1.56426	0.117755	0.999997	0
Bradi1g63810.1	Bradi1g63810	160.549	-1.11202	0.710968	-1.56409	0.117795	0.999997	DNAJ-like 20
Bradi2g59390.1	Bradi2g59390	3.75265	3.80869	2.43571	1.56369	0.117891	NA	Protein of unknown function (DUF594)
Bradi3g54540.1	Bradi3g54540	515.61	-0.72679	0.464962	-1.56312	0.118025	0.999997	0
Bradi2g43940.1	Bradi2g43940	4.45988	-3.00412	1.92329	-1.56197	0.118296	NA	Leucine-rich repeat (LRR) family protein
Bradi2g42360.1	Bradi2g42360	2174.96	0.576408	0.369095	1.56168	0.118363	0.999997	aldehyde dehydrogenase 2C4
Bradi2g57630.1	Bradi2g57630	691.492	0.725629	0.464906	1.56081	0.118569	0.999997	Tetratricopeptide repeat (TPR)-like superfamily protein
Bradi5g08240.1	Bradi5g08240	1457.93	0.654381	0.419496	1.55992	0.118778	0.999997	Heavy metal transport/detoxification superfamily protein
Bradi2g43110.1	Bradi2g43110	2457.92	1.10431	0.708006	1.55975	0.118819	0.999997	Leucine-rich repeat protein kinase family protein
Bradi2g38685.1	Bradi2g38685	6010.35	-1.19287	0.765132	-1.55904	0.118986	0.999997	Peroxidase superfamily protein
Bradi1g03220.1	Bradi1g03220	1098.38	-0.66545	0.426848	-1.55899	0.119	0.999997	Ribosomal L18p/L5e family protein
Bradi2g04840.1	Bradi2g04840	286.17	1.32204	0.848118	1.55879	0.119046	0.999997	gibberellin 3-oxidase 1
Bradi4g11997.1	Bradi4g11997	25398.9	1.44848	0.929416	1.55848	0.119119	0.999997	Bifunctional inhibitor/lipid-transfer protein/seed storage 2S albumin superfamily protein
Bradi1g48060.1	Bradi1g48060	3309.63	0.773034	0.49625	1.55775	0.119292	0.999997	Ribosomal protein S30 family protein
Bradi4g33160.1	Bradi4g33160	1620.06	0.80585	0.517352	1.55764	0.119318	0.999997	Leucine-rich receptor-like protein kinase family protein
Bradi3g10270.1	Bradi3g10270	467.095	1.6617	1.06711	1.5572	0.119423	0.999997	Nodulin MtN3 family protein
Bradi2g57451.1	Bradi2g57451	47.1356	-1.13421	0.728393	-1.55714	0.119438	0.999997	BAK1-interacting receptor-like kinase 1
Bradi4g11180.1	Bradi4g11180	208.963	-1.08318	0.695756	-1.55684	0.119509	0.999997	0
Bradi5g23833.1	Bradi5g23833	5.05585	-3.38536	2.17651	-1.55541	0.119848	NA	ribosomal protein S2
Bradi1g46610.1	Bradi1g46610	7366.32	0.698858	0.449496	1.55476	0.120004	0.999997	3-ketoacyl-acyl carrier protein synthase I
Bradi1g06160.1	Bradi1g06160	105.384	-0.91448	0.588391	-1.55421	0.120135	0.999997	aldehyde oxidase 2
Bradi1g42640.1	Bradi1g42640	619.735	0.893473	0.574921	1.55408	0.120166	0.999997	Mitochondrial glycoprotein family protein
Bradi1g76020.1	Bradi1g76020	6024.75	0.679434	0.437232	1.55394	0.120198	0.999997	sterol methyltransferase 2
Bradi1g39090.1	Bradi1g39090	6898.74	0.552104	0.355307	1.55388	0.120213	0.999997	TCP-1/cpn60 chaperonin family protein
Bradi3g18800.1	Bradi3g18800	64.6789	-1.27697	0.821902	-1.55368	0.120261	0.999997	WUSCHEL related homeobox 11
Bradi1g77100.1	Bradi1g77100	778.622	-0.679568	0.437431	-1.55355	0.120293	0.999997	nascent polypeptide-associated complex subunit alpha-like protein 2
Bradi3g54495.1	Bradi3g54495	1524.54	0.847198	0.545391	1.55338	0.120333	0.999997	Ribosomal protein S30 family protein
Bradi4g17461.1	Bradi4g17461	4.65594	-3.07444	1.97959	-1.55307	0.120406	NA	DNA-directed RNA polymerase family protein
Bradi2g61590.1	Bradi2g61590	61.5546	-1.2339	0.794873	-1.55233	0.120584	0.999997	0
Bradi2g07370.1	Bradi2g07370	45.6159	1.12846	0.726978	1.55227	0.120599	0.999997	plastid division1
Bradi2g20860.1	Bradi2g20860	111.871	-1.27454	0.821516	-1.55145	0.120793	0.999997	0
Bradi4g00713.1	Bradi4g00713	39.8601	-2.5307	1.6316	-1.55106	0.120888	0.999997	0
Bradi2g52580.1	Bradi2g52580	1057.91	0.71213	0.459156	1.55095	0.120913	0.999997	0
Bradi5g16055.4	Bradi5g16055	146.889	-0.877491	0.566537	-1.54887	0.121413	0.999997	PsbQ-like 3
Bradi4g29790.1	Bradi4g29790	45.0178	1.45518	0.940124	1.54786	0.121655	0.999997	receptor-like kinase 902
Bradi4g21961.1	Bradi4g21961	49.8983	1.19367	0.771727	1.54675	0.121925	0.999997	0
Bradi5g24231.1	Bradi5g24231	6.4326	2.96332	1.91603	1.54659	0.121961	NA	0
Bradi4g36517.2	Bradi4g36517	162.275	-0.962175	0.622409	-1.54589	0.122132	0.999997	glycosyl hydrolase family 35 protein
Bradi4g30060.2	Bradi4g30060	475.026	-0.962298	0.622524	-1.5458	0.122153	0.999997	light-harvesting chlorophyll-protein complex I subunit A4
Bradi2g15767.1	Bradi2g15767	103.086	0.855401	0.553494	1.54546	0.122236	0.999997	Tetratricopeptide repeat (TPR)-like superfamily protein
Bradi3g27460.1	Bradi3g27460	1198.3	1.79459	1.1613	1.54533	0.122266	0.999997	expansin 11
Bradi1g33540.1	Bradi1g33540	288.008	1.3725	0.888192	1.54528	0.122279	0.999997	Pathogenesis-related thaumatin superfamily protein
Bradi4g37260.2	Bradi4g37260	552.131	0.723761	0.468637	1.54439	0.122493	0.999997	RAD3-like DNA-binding helicase protein
Bradi3g15230.1	Bradi3g15230	38.5674	-1.96607	1.27468	-1.54241	0.122974	0.999997	RmlC-like cupins superfamily protein
Bradi5g20082.2	Bradi5g20082	1078.82	0.665571	0.43153	1.54235	0.122988	0.999997	transducin family protein / WD-40 repeat family protein
Bradi4g36267.1	Bradi4g36267	35.6451	-1.17091	0.759291	-1.54211	0.123048	0.999997	late embryogenesis abundant protein-related / LEA protein-related
Bradi4g06300.2	Bradi4g06300	2278.55	0.554444	0.359756	1.54117	0.123276	0.999997	dicarboxylate transporter 1
Bradi5g08868.1	Bradi5g08868	88.549	0.984702	0.638946	1.54113	0.123284	0.999997	0
Bradi3g05703.1	Bradi3g05703	76.2403	1.21992	0.791864	1.54057	0.123422	0.999997	0
Bradi2g18735.1	Bradi2g18735	280.074	-0.989446	0.642316	-1.54043	0.123455	0.999997	Heavy metal transport/detoxification superfamily protein
Bradi1g32920.1	Bradi1g32920	1004.29	-0.811822	0.527096	-1.54018	0.123517	0.999997	Nodulin MtN3 family protein
Bradi3g44596.1	Bradi3g44596	662.705	-0.69377	0.450488	-1.54004	0.123551	0.999997	0
Bradi5g16060.1	Bradi5g16060	1121.39	-0.659753	0.428444	-1.53988	0.123589	0.999997	Protein of unknown function (DUF3755)
Bradi3g53855.1	Bradi3g53855	244.789	0.708055	0.45993	1.53948	0.123686	0.999997	0
Bradi1g05895.1	Bradi1g05895	75.0496	-0.904304	0.587551	-1.53911	0.123778	0.999997	Ankyrin repeat family protein
Bradi3g56569.1	Bradi3g56569	40.0111	-1.13845	0.740187	-1.53806	0.124033	0.999997	amino acid permease 2
Bradi4g02541.2	Bradi4g02541	265.231	-0.669995	0.436152	-1.53615	0.124501	0.999997	Disease resistance protein (CC-NBS-LRR class) family
Bradi2g45100.1	Bradi2g45100	1051.11	0.583464	0.380004	1.53541	0.124682	0.999997	Sodium Bile acid symporter family
Bradi3g09330.1	Bradi3g09330	288.474	0.983571	0.641278	1.53377	0.125087	0.999997	UDP-glycosyltransferase 73B4
Bradi3g02670.1	Bradi3g02670	413.564	0.704856	0.459677	1.53337	0.125184	0.999997	Pentatricopeptide repeat (PPR) superfamily protein
Bradi2g57837.2	Bradi2g57837	140.823	0.766863	0.500362	1.53262	0.12537	0.999997	galactose-1-phosphate guanylyltransferase (GDP)s;GDP-D-glucose phosphorylases;quercetin 4\'-O-glucosyltransferases
Bradi1g37040.1	Bradi1g37040	5116.52	0.61578	0.401783	1.53262	0.12537	0.999997	NAD(P)-binding Rossmann-fold superfamily protein
Bradi2g20120.1	Bradi2g20120	322.328	-0.773849	0.504946	-1.53254	0.125389	0.999997	0
Bradi4g00892.1	Bradi4g00892	39.9192	-1.29958	0.848514	-1.5316	0.125621	0.999997	S-adenosyl-L-methionine-dependent methyltransferases superfamily protein
Bradi4g12360.1	Bradi4g12360	9.60325	1.94348	1.27027	1.52997	0.126025	0.999997	UDP-glucosyl transferase 85A2
Bradi1g70700.1	Bradi1g70700	1033.55	-0.603831	0.394958	-1.52885	0.126303	0.999997	farnesylated protein 6
Bradi1g34560.1	Bradi1g34560	644.41	-0.642888	0.420519	-1.5288	0.126315	0.999997	chloroplast thylakoid lumen protein
Bradi5g02110.1	Bradi5g02110	24.4426	1.48732	0.973184	1.52831	0.126436	0.999997	D-isomer specific 2-hydroxyacid dehydrogenase family protein
Bradi1g20040.1	Bradi1g20040	696.218	-1.20559	0.789107	-1.52779	0.126565	0.999997	1-cysteine peroxiredoxin 1
Bradi1g58290.1	Bradi1g58290	217.987	0.854603	0.559376	1.52778	0.126567	0.999997	hercules receptor kinase 2
Bradi5g00550.1	Bradi5g00550	221.725	-0.672114	0.440058	-1.52733	0.126679	0.999997	Pathogenesis-related thaumatin superfamily protein
Bradi1g18050.1	Bradi1g18050	329.132	-0.816217	0.534419	-1.5273	0.126687	0.999997	photosystem II subunit X
Bradi1g46840.2	Bradi1g46840	5566.07	0.810527	0.530922	1.52664	0.126851	0.999997	Ribosomal protein L35Ae family protein
Bradi5g18980.1	Bradi5g18980	9.12918	-2.18833	1.43348	-1.52658	0.126865	0.999997	C4-dicarboxylate transporter/malic acid transport protein
Bradi5g03090.2	Bradi5g03090	93.1196	-1.2546	0.821956	-1.52636	0.126921	0.999997	sigma factor binding protein 1
Bradi4g35810.1	Bradi4g35810	252.125	-0.874234	0.572918	-1.52593	0.127027	0.999997	Rhodanese/Cell cycle control phosphatase superfamily protein
Bradi2g44410.1	Bradi2g44410	374.575	-0.632712	0.414697	-1.52572	0.127079	0.999997	0
Bradi1g07220.1	Bradi1g07220	256.735	0.870785	0.570869	1.52537	0.127167	0.999997	Protein of unknown function (DUF1005)
Bradi1g23090.1	Bradi1g23090	117.996	0.964506	0.632345	1.52528	0.127188	0.999997	effector of transcription2
Bradi5g20820.2	Bradi5g20820	1953.53	-0.662734	0.434657	-1.52473	0.127327	0.999997	P-loop containing nucleoside triphosphate hydrolases superfamily protein
Bradi2g58440.1	Bradi2g58440	102.699	-0.835414	0.547917	-1.52471	0.127332	0.999997	thioredoxin F-type 1
Bradi1g00362.1	Bradi1g00362	42.2465	-1.09945	0.721148	-1.52459	0.127362	0.999997	0
Bradi3g40200.1	Bradi3g40200	486.059	0.980601	0.643481	1.5239	0.127534	0.999997	cyclin-dependent kinase B2;2
Bradi5g23510.3	Bradi5g23510	229.994	-0.656369	0.431142	-1.5224	0.12791	0.999997	loricrin-related
Bradi1g43510.1	Bradi1g43510	70.6874	1.83089	1.20269	1.52233	0.127927	0.999997	Concanavalin A-like lectin protein kinase family protein
Bradi4g35930.2	Bradi4g35930	255.949	-0.7062	0.464047	-1.52183	0.128052	0.999997	ATP binding microtubule motor family protein
Bradi3g34220.1	Bradi3g34220	267.412	1.63247	1.07277	1.52174	0.128075	0.999997	Chalcone-flavanone isomerase family protein
Bradi3g00640.1	Bradi3g00640	4925.64	0.741164	0.487113	1.52155	0.128123	0.999997	Ribosomal protein L6 family
Bradi2g26100.1	Bradi2g26100	359.846	1.31483	0.864725	1.52052	0.128381	0.999997	P-loop containing nucleoside triphosphate hydrolases superfamily protein
Bradi3g18300.1	Bradi3g18300	27.0674	1.7883	1.17638	1.52017	0.128468	0.999997	0
Bradi4g18377.1	Bradi4g18377	1007.98	0.585447	0.385483	1.51873	0.128829	0.999997	0
Bradi1g17840.1	Bradi1g17840	15891	-0.536828	0.353542	-1.51843	0.128907	0.999997	Peroxidase superfamily protein
Bradi3g52250.1	Bradi3g52250	279.441	-0.899395	0.592707	-1.51744	0.129157	0.999997	Protein kinase superfamily protein
Bradi1g30797.2	Bradi1g30797	762.594	1.00696	0.663745	1.51709	0.129244	0.999997	Protein kinase superfamily protein
Bradi3g09034.1	Bradi3g09034	10.8892	2.63522	1.73705	1.51707	0.129249	0.999997	0
Bradi3g21705.1	Bradi3g21705	82.6919	1.52485	1.00538	1.5167	0.129344	0.999997	0
Bradi5g27040.1	Bradi5g27040	126.124	0.94004	0.619866	1.51652	0.129387	0.999997	0
Bradi3g27262.1	Bradi3g27262	35.6145	1.30014	0.857604	1.51602	0.129515	0.999997	HSP20-like chaperones superfamily protein
Bradi1g64487.1	Bradi1g64487	382.791	1.89576	1.25075	1.5157	0.129596	0.999997	nicotianamine synthase 4
Bradi2g06790.2	Bradi2g06790	545.46	1.43084	0.944028	1.51567	0.129602	0.999997	Basic-leucine zipper (bZIP) transcription factor family protein
Bradi3g01240.1	Bradi3g01240	10.6168	1.90422	1.25647	1.51553	0.129639	0.999997	nucleic acid binding;ATP-dependent helicases;ATP binding;helicases;ATP-dependent helicases
Bradi4g38060.1	Bradi4g38060	94.0958	-1.251	0.8258	-1.51489	0.1298	0.999997	U2 snRNP auxilliary factor, large subunit, splicing factor
Bradi4g13910.1	Bradi4g13910	1745.6	0.737746	0.487211	1.51422	0.129969	0.999997	Nucleic acid-binding, OB-fold-like protein
Bradi3g26221.1	Bradi3g26221	177.983	-0.746758	0.493261	-1.51392	0.130046	0.999997	0
Bradi3g50947.2	Bradi3g50947	131.67	-0.887843	0.586637	-1.51345	0.130166	0.999997	WD-40 repeat family protein / beige-related
Bradi2g20500.2	Bradi2g20500	5.57925	-3.18617	2.10554	-1.51323	0.130221	NA	Protein kinase superfamily protein
Bradi3g33370.2	Bradi3g33370	528.216	0.63065	0.416852	1.51289	0.130308	0.999997	biotin F
Bradi1g34240.1	Bradi1g34240	197.433	0.860209	0.568609	1.51283	0.130322	0.999997	SAUR-like auxin-responsive protein family
Bradi1g44090.1	Bradi1g44090	871.136	0.630495	0.416822	1.51262	0.130375	0.999997	Ferritin/ribonucleotide reductase-like family protein
Bradi2g23270.2	Bradi2g23270	187.077	0.785271	0.519165	1.51257	0.13039	0.999997	Fasciclin-like arabinogalactan family protein
Bradi2g36542.1	Bradi2g36542	73.0834	1.02806	0.67991	1.51205	0.130522	0.999997	0
Bradi3g46650.2	Bradi3g46650	67.2304	0.980267	0.648428	1.51176	0.130595	0.999997	Major facilitator superfamily protein
Bradi1g68807.2	Bradi1g68807	245.093	-0.742646	0.491251	-1.51174	0.130599	0.999997	glutamate decarboxylase
Bradi3g49480.1	Bradi3g49480	219.22	0.899196	0.59488	1.51156	0.130646	0.999997	Tetratricopeptide repeat (TPR)-like superfamily protein
Bradi1g43120.1	Bradi1g43120	535.309	0.753622	0.498645	1.51134	0.130702	0.999997	decoy
Bradi2g36788.1	Bradi2g36788	485.744	-0.633046	0.419099	-1.51049	0.130918	0.999997	NB-ARC domain-containing disease resistance protein
Bradi4g24400.1	Bradi4g24400	217.569	1.38262	0.915883	1.5096	0.131146	0.999997	forkhead-associated (FHA) domain-containing protein
Bradi1g51350.1	Bradi1g51350	107.391	0.85753	0.568463	1.50851	0.131425	0.999997	S-adenosyl-L-methionine-dependent methyltransferases superfamily protein
Bradi1g55500.1	Bradi1g55500	2818.68	0.56424	0.374064	1.5084	0.131451	0.999997	Pyruvate kinase family protein
Bradi1g50810.1	Bradi1g50810	4524.19	0.704483	0.467118	1.50815	0.131517	0.999997	0
Bradi1g11450.1	Bradi1g11450	3213.12	0.659368	0.437247	1.508	0.131555	0.999997	glutamine synthase clone F11
Bradi2g49817.1	Bradi2g49817	3.62818	3.75226	2.48919	1.50742	0.131703	NA	Major facilitator superfamily protein
Bradi3g01723.1	Bradi3g01723	150.526	-0.881987	0.585419	-1.50659	0.131916	0.999997	0
Bradi2g22680.2	Bradi2g22680	148.265	-1.07553	0.714108	-1.50612	0.132036	0.999997	UDP-glucose pyrophosphorylase 3
Bradi1g37790.1	Bradi1g37790	6675.45	0.534514	0.354993	1.5057	0.132143	0.999997	TCP-1/cpn60 chaperonin family protein
Bradi2g03713.1	Bradi2g03713	222.906	-0.867678	0.57653	-1.505	0.132324	0.999997	haloacid dehalogenase-like hydrolase family protein
Bradi3g36080.1	Bradi3g36080	227.782	0.92966	0.617991	1.50433	0.132497	0.999997	NPK1-related protein kinase 2
Bradi3g31697.1	Bradi3g31697	1010.3	0.579453	0.385246	1.50411	0.132552	0.999997	cytochrome P450, family 704, subfamily A, polypeptide 2
Bradi5g24622.1	Bradi5g24622	29.6516	-1.56538	1.04133	-1.50325	0.132773	0.999997	0
Bradi1g50840.1	Bradi1g50840	190.536	1.04219	0.693472	1.50286	0.132875	0.999997	O-acetylserine (thiol) lyase isoform C
Bradi3g19830.1	Bradi3g19830	2674.9	1.22707	0.816719	1.50244	0.132983	0.999997	Protein kinase superfamily protein
Bradi1g18710.1	Bradi1g18710	8951.67	0.660281	0.439481	1.50241	0.132991	0.999997	Glutathione S-transferase, C-terminal-like;Translation elongation factor EF1B/ribosomal protein S6
Bradi1g74720.1	Bradi1g74720	802.9	1.63583	1.08919	1.50189	0.133127	0.999997	expansin 11
Bradi5g21980.1	Bradi5g21980	354.53	0.813632	0.541864	1.50154	0.133215	0.999997	0
Bradi2g52460.1	Bradi2g52460	1262.27	1.48439	0.989014	1.50088	0.133387	0.999997	DNA glycosylase superfamily protein
Bradi2g03427.1	Bradi2g03427	30.5644	1.27778	0.851779	1.50013	0.13358	0.999997	basic helix-loop-helix (bHLH) DNA-binding superfamily protein
Bradi2g43120.1	Bradi2g43120	179.519	-1.24641	0.831002	-1.49988	0.133645	0.999997	pleiotropic drug resistance 12
Bradi1g25350.1	Bradi1g25350	4032.94	0.589728	0.393281	1.49951	0.133742	0.999997	isopentenyl pyrophosphate:dimethylallyl pyrophosphate isomerase 2
Bradi5g00980.1	Bradi5g00980	24.8569	-1.38434	0.923349	-1.49926	0.133806	0.999997	cytochrome P450, family 79, subfamily B, polypeptide 2
Bradi4g05770.1	Bradi4g05770	60.2487	-1.05137	0.701394	-1.49898	0.13388	0.999997	0
Bradi3g01190.1	Bradi3g01190	4514.89	0.745899	0.497655	1.49883	0.133918	0.999997	Zinc-binding ribosomal protein family protein
Bradi3g35330.1	Bradi3g35330	28.0723	-1.45327	0.970429	-1.49756	0.134248	0.999997	SU(VAR)3-9 homolog 5
Bradi5g09910.1	Bradi5g09910	890.898	-0.684086	0.456961	-1.49703	0.134384	0.999997	S-locus lectin protein kinase family protein
Bradi3g48600.2	Bradi3g48600	1889.64	0.653911	0.436807	1.49703	0.134386	0.999997	Nucleic acid-binding, OB-fold-like protein
Bradi3g38500.1	Bradi3g38500	484.928	-0.630577	0.421358	-1.49654	0.134514	0.999997	0
Bradi2g11050.1	Bradi2g11050	5031.2	1.05965	0.708168	1.49632	0.134569	0.999997	germin-like protein subfamily 2 member 2 precursor
Bradi4g14560.1	Bradi4g14560	32.4553	1.14249	0.76365	1.49609	0.134631	0.999997	Ubiquitin carboxyl-terminal hydrolase-related protein
Bradi1g64560.1	Bradi1g64560	29.8359	1.2455	0.832535	1.49603	0.134645	0.999997	xylosyltransferase 1
Bradi4g34510.2	Bradi4g34510	58.7251	-1.0185	0.680933	-1.49574	0.134721	0.999997	Auxin efflux carrier family protein
Bradi3g59680.1	Bradi3g59680	591.509	0.760013	0.508399	1.49492	0.134937	0.999997	Matrixin family protein
Bradi3g47560.1	Bradi3g47560	385.039	0.655028	0.438233	1.4947	0.134992	0.999997	0
Bradi1g34225.1	Bradi1g34225	43.601	1.14206	0.764731	1.49342	0.135329	0.999997	0
Bradi4g14160.1	Bradi4g14160	2053.5	0.550743	0.368814	1.49328	0.135363	0.999997	Ribosomal protein S4
Bradi1g06495.2	Bradi1g06495	25.1231	1.33183	0.891917	1.49322	0.135379	0.999997	0
Bradi4g36780.1	Bradi4g36780	88.4434	0.924363	0.619089	1.4931	0.135411	0.999997	Pentatricopeptide repeat (PPR) superfamily protein
Bradi1g69610.1	Bradi1g69610	498.102	0.589488	0.395097	1.49201	0.135697	0.999997	O-Glycosyl hydrolases family 17 protein
Bradi1g78610.2	Bradi1g78610	444.762	0.772672	0.518045	1.49151	0.135826	0.999997	tRNA/rRNA methyltransferase (SpoU) family protein
Bradi3g54300.6	Bradi3g54300	474.574	0.905517	0.607441	1.49071	0.136039	0.999997	Shugoshin C terminus
Bradi3g17353.1	Bradi3g17353	242.132	1.05633	0.708925	1.49004	0.136213	0.999997	0
Bradi3g00946.1	Bradi3g00946	82.3255	1.02294	0.687271	1.4884	0.136645	0.999997	0
Bradi5g06125.1	Bradi5g06125	4.20667	-2.90856	1.95432	-1.48827	0.13668	NA	0
Bradi3g55450.1	Bradi3g55450	651.022	-0.780428	0.524522	-1.48788	0.136782	0.999997	cytochrome P450, family 97, subfamily A, polypeptide 3
Bradi1g09030.1	Bradi1g09030	12126.8	-0.727958	0.489885	-1.48598	0.137286	0.999997	Pseudouridine synthase/archaeosine transglycosylase-like family protein
Bradi5g07180.1	Bradi5g07180	410.759	0.672476	0.452565	1.48592	0.1373	0.999997	Mitochondrial import inner membrane translocase subunit Tim17/Tim22/Tim23 family protein
Bradi4g37338.2	Bradi4g37338	1874.77	0.700751	0.471733	1.48548	0.137416	0.999997	0
Bradi2g53590.1	Bradi2g53590	2860.26	0.745917	0.502295	1.48502	0.137539	0.999997	Ribosomal protein S26e family protein
Bradi3g16600.1	Bradi3g16600	4698.33	0.619774	0.417613	1.48409	0.137786	0.999997	Ribosomal protein L34e superfamily protein
Bradi3g59210.1	Bradi3g59210	31408	-0.630137	0.424597	-1.48408	0.137787	0.999997	laccase 14
Bradi3g32100.1	Bradi3g32100	66.1663	-0.900918	0.607103	-1.48396	0.137819	0.999997	photosystem I P subunit
Bradi1g06730.1	Bradi1g06730	155.362	1.06425	0.717475	1.48333	0.137987	0.999997	cytochrome P450, family 71, subfamily B, polypeptide 37
Bradi1g65140.2	Bradi1g65140	2861.59	0.601066	0.405347	1.48284	0.138116	0.999997	catalytics;transferases;[acyl-carrier-protein] S-malonyltransferases;binding
Bradi5g19734.1	Bradi5g19734	233.997	1.33282	0.899422	1.48186	0.138377	0.999997	0
Bradi2g59802.1	Bradi2g59802	133.908	1.18346	0.798765	1.48161	0.138443	0.999997	ralf-like 33
Bradi2g39460.1	Bradi2g39460	1203.19	1.15238	0.778522	1.48021	0.138817	0.999997	disease resistance protein (TIR-NBS-LRR class)
Bradi1g70040.2	Bradi1g70040	925.183	0.557542	0.376703	1.48006	0.138858	0.999997	Protein of unknown function, DUF647
Bradi3g45540.1	Bradi3g45540	1321.77	0.617813	0.417689	1.47912	0.139107	0.999997	PDI-like 5-2
Bradi4g01780.1	Bradi4g01780	226.784	0.929675	0.628564	1.47905	0.139128	0.999997	Phototropic-responsive NPH3 family protein
Bradi2g01817.1	Bradi2g01817	9.0791	2.70018	1.82577	1.47893	0.139159	0.999997	alpha/beta-Hydrolases superfamily protein
Bradi1g15030.1	Bradi1g15030	2917.28	-0.557169	0.37691	-1.47825	0.13934	0.999997	brassinosteroid-6-oxidase 2
Bradi2g21500.2	Bradi2g21500	134.732	-0.775531	0.524843	-1.47764	0.139503	0.999997	0
Bradi1g34200.1	Bradi1g34200	5683.02	0.821783	0.55619	1.47752	0.139536	0.999997	60S acidic ribosomal protein family
Bradi5g03320.1	Bradi5g03320	6.07489	-2.77484	1.87814	-1.47744	0.139557	NA	UDP-Glycosyltransferase superfamily protein
Bradi1g61740.2	Bradi1g61740	252.383	0.62726	0.424595	1.47731	0.139592	0.999997	Tetratricopeptide repeat (TPR)-like superfamily protein
Bradi2g15500.1	Bradi2g15500	40.5417	1.56054	1.05643	1.47718	0.139626	0.999997	SLAC1 homologue 2
Bradi1g18650.1	Bradi1g18650	4853.87	0.833053	0.564193	1.47654	0.139799	0.999997	disproportionating enzyme 2
Bradi2g53580.1	Bradi2g53580	3596.62	0.888499	0.601888	1.47619	0.139894	0.999997	expansin A8
Bradi2g38621.1	Bradi2g38621	37.4685	-1.47988	1.0026	-1.47604	0.139932	0.999997	Ankyrin repeat family protein
Bradi2g45310.1	Bradi2g45310	2.45676	4.76053	3.22622	1.47558	0.140058	NA	Tetratricopeptide repeat (TPR)-like superfamily protein
Bradi1g32912.1	Bradi1g32912	26.8002	-1.43711	0.97488	-1.47414	0.140444	0.999997	0
Bradi5g17252.1	Bradi5g17252	96.3474	-0.825255	0.560039	-1.47357	0.140598	0.999997	eukaryotic translation initiation factor 4G
Bradi2g60780.1	Bradi2g60780	13.2508	1.78891	1.2143	1.4732	0.140697	0.999997	calmodulin binding
Bradi3g59177.1	Bradi3g59177	121575	1.22725	0.833136	1.47305	0.140736	0.999997	laccase 14
Bradi5g18170.1	Bradi5g18170	98819.5	1.12683	0.765199	1.47259	0.140861	0.999997	plasma membrane intrinsic protein 1;4
Bradi4g08950.1	Bradi4g08950	108.472	-0.794826	0.539868	-1.47226	0.140951	0.999997	P-loop containing nucleoside triphosphate hydrolases superfamily protein
Bradi1g18020.1	Bradi1g18020	7181.03	0.617383	0.419409	1.47203	0.141012	0.999997	UDP-xylose synthase 4
Bradi1g64050.1	Bradi1g64050	556.962	-0.881272	0.59877	-1.4718	0.141074	0.999997	sigma factor binding protein 1
Bradi1g49630.1	Bradi1g49630	73.6798	1.68713	1.14654	1.4715	0.141156	0.999997	GRAS family transcription factor
Bradi1g65820.2	Bradi1g65820	33116.5	-0.60006	0.407792	-1.47148	0.14116	0.999997	ascorbate peroxidase 1
Bradi2g27790.1	Bradi2g27790	553.09	0.82941	0.563712	1.47134	0.1412	0.999997	0
Bradi1g68410.1	Bradi1g68410	1385.12	1.18068	0.802471	1.47131	0.141208	0.999997	0
Bradi2g36037.1	Bradi2g36037	1931.85	0.628761	0.427359	1.47127	0.141218	0.999997	LRR and NB-ARC domains-containing disease resistance protein
Bradi2g39820.1	Bradi2g39820	33.9658	1.08487	0.737552	1.47091	0.141316	0.999997	NAD-dependent epimerase/dehydratase family protein
Bradi1g02940.3	Bradi1g02940	48899.1	0.761781	0.517926	1.47083	0.141337	0.999997	calreticulin 1a
Bradi3g34580.1	Bradi3g34580	834.868	0.620835	0.422342	1.46998	0.141567	0.999997	Ribosomal protein L35
Bradi3g01150.1	Bradi3g01150	1364.49	0.592404	0.403007	1.46996	0.141573	0.999997	Alg9-like mannosyltransferase family
Bradi1g26530.1	Bradi1g26530	899.161	0.68763	0.467969	1.46939	0.141726	0.999997	APS reductase 3
Bradi1g08530.1	Bradi1g08530	175.687	1.09947	0.748285	1.46932	0.141747	0.999997	nucleic acid binding;methyltransferases
Bradi3g38917.1	Bradi3g38917	6728.48	0.608989	0.414531	1.4691	0.141804	0.999997	ribosomal protein L24
Bradi4g34360.1	Bradi4g34360	1469.81	0.663245	0.451551	1.46882	0.141882	0.999997	Ribosomal protein L32e
Bradi2g17030.1	Bradi2g17030	1007.23	1.27517	0.868667	1.46797	0.142113	0.999997	Eukaryotic aspartyl protease family protein
Bradi3g20840.1	Bradi3g20840	1627.17	-0.586996	0.399926	-1.46776	0.142169	0.999997	heat shock protein 21
Bradi1g67505.1	Bradi1g67505	13.7579	2.40481	1.63908	1.46716	0.142331	0.999997	0
Bradi2g51675.1	Bradi2g51675	452.099	-0.668634	0.455756	-1.46709	0.142352	0.999997	0
Bradi4g00460.1	Bradi4g00460	76.0138	2.50189	1.70577	1.46672	0.142452	0.999997	AAA-ATPase 1
Bradi3g17870.3	Bradi3g17870	3030.2	0.880836	0.600549	1.46672	0.142453	0.999997	N-acetylglucosamine-1-phosphate uridylyltransferase 1
Bradi3g39680.1	Bradi3g39680	5.03299	-3.38669	2.31155	-1.46512	0.142888	NA	wall associated kinase 3
Bradi1g12750.1	Bradi1g12750	268.462	0.621502	0.424282	1.46483	0.142966	0.999997	Pyruvate kinase family protein
Bradi4g34340.1	Bradi4g34340	2545.17	0.607144	0.414611	1.46437	0.143092	0.999997	Ribosomal protein L32e
Bradi4g21645.1	Bradi4g21645	166.72	-0.722307	0.493261	-1.46435	0.143099	0.999997	serine carboxypeptidase-like 19
Bradi4g36470.1	Bradi4g36470	207.301	1.55557	1.06261	1.46392	0.143217	0.999997	Tetratricopeptide repeat (TPR)-like superfamily protein
Bradi4g04491.1	Bradi4g04491	31.5156	1.63572	1.11767	1.4635	0.143329	0.999997	serine carboxypeptidase-like 3
Bradi4g44070.1	Bradi4g44070	66.1667	0.917858	0.627386	1.46299	0.143471	0.999997	galacturonosyltransferase 7
Bradi2g45150.1	Bradi2g45150	1842.16	-0.548075	0.37492	-1.46185	0.143783	0.999997	AMP-dependent synthetase and ligase family protein
Bradi1g76200.1	Bradi1g76200	5.80834	-2.83639	1.94173	-1.46075	0.144084	NA	transcription activator-related
Bradi2g09145.1	Bradi2g09145	25988.6	-0.633112	0.43344	-1.46067	0.144107	0.999997	drought-induced 21
Bradi2g57740.2	Bradi2g57740	7937.46	1.01165	0.692637	1.46058	0.14413	0.999997	0
Bradi1g34591.1	Bradi1g34591	147.433	-1.04715	0.717078	-1.4603	0.144209	0.999997	0
Bradi2g32627.1	Bradi2g32627	112.002	0.891917	0.610974	1.45983	0.144338	0.999997	RING/FYVE/PHD zinc finger superfamily protein
Bradi4g31395.1	Bradi4g31395	206.371	0.760324	0.521079	1.45913	0.144528	0.999997	GDSL-like Lipase/Acylhydrolase superfamily protein
Bradi4g12750.2	Bradi4g12750	13724.9	0.520058	0.356478	1.45888	0.144599	0.999997	GTP binding Elongation factor Tu family protein
Bradi2g59096.1	Bradi2g59096	14.099	1.74639	1.19725	1.45866	0.144657	0.999997	0
Bradi1g05180.1	Bradi1g05180	705.402	1.57762	1.08164	1.45855	0.14469	0.999997	Major facilitator superfamily protein
Bradi2g37410.1	Bradi2g37410	645.778	0.728385	0.499432	1.45843	0.144723	0.999997	0
Bradi5g19741.1	Bradi5g19741	378.969	0.784509	0.538172	1.45773	0.144915	0.999997	DNA replication helicase, putative
Bradi1g38770.1	Bradi1g38770	387.042	0.586163	0.402277	1.45711	0.145085	0.999997	GDSL-like Lipase/Acylhydrolase superfamily protein
Bradi2g36828.1	Bradi2g36828	11.9725	-1.6799	1.15305	-1.45692	0.145139	0.999997	cation/H+ exchanger 20
Bradi3g22040.1	Bradi3g22040	9286.99	-0.646791	0.443979	-1.4568	0.14517	0.999997	basic leucine-zipper 44
Bradi1g55980.1	Bradi1g55980	3149.44	0.659312	0.452768	1.45618	0.145343	0.999997	Ribosomal protein S13/S18 family
Bradi4g35240.1	Bradi4g35240	999.726	0.611311	0.419952	1.45567	0.145484	0.999997	Basic-leucine zipper (bZIP) transcription factor family protein
Bradi1g61910.1	Bradi1g61910	681.025	0.938275	0.64461	1.45557	0.145512	0.999997	don-glucosyltransferase 1
Bradi3g43840.2	Bradi3g43840	2802.52	0.722236	0.496238	1.45542	0.145552	0.999997	Ribosomal L29 family protein
Bradi2g23260.3	Bradi2g23260	9745.85	0.67397	0.463163	1.45515	0.145629	0.999997	Ribosomal protein L36e family protein
Bradi2g39960.1	Bradi2g39960	3568.63	0.71955	0.494762	1.45434	0.145853	0.999997	translocon-associated protein beta (TRAPB) family protein
Bradi2g11410.1	Bradi2g11410	944.677	1.35151	0.92942	1.45415	0.145906	0.999997	beta-xylosidase 3
Bradi1g09134.1	Bradi1g09134	81.6045	-1.1682	0.803472	-1.45394	0.145962	0.999997	0
Bradi5g20300.7	Bradi5g20300	724.018	-0.711722	0.48957	-1.45377	0.146011	0.999997	Major facilitator superfamily protein
Bradi1g70210.2	Bradi1g70210	149.303	1.36236	0.937334	1.45345	0.1461	0.999997	TPX2 (targeting protein for Xklp2) protein family
Bradi5g06377.1	Bradi5g06377	394.608	1.13215	0.779308	1.45277	0.146289	0.999997	UDP-Glycosyltransferase superfamily protein
Bradi1g58400.1	Bradi1g58400	17291.4	-0.572958	0.39461	-1.45196	0.146513	0.999997	CBL-interacting protein kinase 23
Bradi5g07855.1	Bradi5g07855	477.391	-0.687389	0.473458	-1.45185	0.146544	0.999997	chaperone protein dnaJ-related
Bradi1g63510.2	Bradi1g63510	101.271	-1.20243	0.828239	-1.45179	0.146561	0.999997	Phosphoglycerate mutase, 2,3-bisphosphoglycerate-independent
Bradi4g28950.1	Bradi4g28950	2594.24	0.677038	0.466504	1.4513	0.146695	0.999997	Cupredoxin superfamily protein
Bradi2g54600.3	Bradi2g54600	1331.7	0.773893	0.533266	1.45123	0.146715	0.999997	Ribosomal protein L36e family protein
Bradi3g16940.1	Bradi3g16940	8.33941	2.1854	1.50615	1.45098	0.146785	0.999997	Cupredoxin superfamily protein
Bradi2g31590.1	Bradi2g31590	62.5057	0.931026	0.641912	1.45039	0.146949	0.999997	Glycine-rich protein family
Bradi1g12280.1	Bradi1g12280	3267.98	-0.782175	0.539697	-1.44929	0.147258	0.999997	Integral membrane HPP family protein
Bradi2g12930.1	Bradi2g12930	56.8256	-0.909658	0.627991	-1.44852	0.147471	0.999997	NAD(P)-binding Rossmann-fold superfamily protein
Bradi4g28617.1	Bradi4g28617	251.827	-0.617648	0.426535	-1.44806	0.1476	0.999997	ABC2 homolog 6
Bradi1g17760.1	Bradi1g17760	113.845	-1.38823	0.958765	-1.44794	0.147634	0.999997	ovate family protein 17
Bradi4g31330.3	Bradi4g31330	2013.7	-0.718409	0.496796	-1.44608	0.148153	0.999997	copper transporter 5
Bradi5g09170.2	Bradi5g09170	1852.98	0.540947	0.374154	1.44579	0.148237	0.999997	starch branching enzyme 2.2
Bradi3g18637.1	Bradi3g18637	123.12	-0.868535	0.600773	-1.4457	0.148262	0.999997	0
Bradi4g44712.1	Bradi4g44712	19.852	1.4213	0.983685	1.44488	0.148492	0.999997	Pentatricopeptide repeat (PPR) superfamily protein
Bradi2g51684.1	Bradi2g51684	1754.31	1.18648	0.821202	1.44481	0.148511	0.999997	0
Bradi4g10447.2	Bradi4g10447	859.854	0.611096	0.423116	1.44428	0.148661	0.999997	ribosomal protein L5
Bradi2g41060.2	Bradi2g41060	59.8845	2.29784	1.59139	1.44392	0.148762	0.999997	Major facilitator superfamily protein
Bradi4g17217.6	Bradi4g17217	567.598	-0.872218	0.60409	-1.44386	0.148779	0.999997	nudix hydrolase homolog 13
Bradi1g34910.1	Bradi1g34910	220.658	0.769883	0.533278	1.44368	0.148829	0.999997	KAR-UP F-box 1
Bradi4g06867.1	Bradi4g06867	224.954	-0.789245	0.546771	-1.44346	0.14889	0.999997	K-box region and MADS-box transcription factor family protein
Bradi2g47110.1	Bradi2g47110	720.105	-0.71831	0.497898	-1.44269	0.149109	0.999997	glutathione S-transferase TAU 18
Bradi2g07690.1	Bradi2g07690	5302.63	0.542813	0.376341	1.44234	0.149206	0.999997	RNA polymerase I-associated factor PAF67
Bradi1g10190.1	Bradi1g10190	318.892	0.693896	0.481143	1.44218	0.149251	0.999997	debranching enzyme 1
Bradi1g35720.2	Bradi1g35720	30.2255	1.19185	0.826537	1.44198	0.149308	0.999997	Predicted AT-hook DNA-binding family protein
Bradi3g60027.1	Bradi3g60027	875.792	-0.633547	0.439495	-1.44153	0.149434	0.999997	chaperonin 20
Bradi4g27070.3	Bradi4g27070	1503.41	0.929077	0.644612	1.4413	0.149501	0.999997	NAD(P)-binding Rossmann-fold superfamily protein
Bradi3g03522.1	Bradi3g03522	5.97266	-2.32764	1.61511	-1.44116	0.149539	NA	0
Bradi3g26820.1	Bradi3g26820	68.8326	-1.00315	0.696265	-1.44076	0.149653	0.999997	stress enhanced protein 1
Bradi3g47430.3	Bradi3g47430	57.5524	1.56036	1.08334	1.44032	0.149776	0.999997	UV-B-insensitive 4-like
Bradi1g13330.2	Bradi1g13330	52286.5	-0.518573	0.360246	-1.4395	0.15001	0.999997	dehydrin family protein
Bradi1g38905.1	Bradi1g38905	31.7495	1.24018	0.86166	1.43929	0.150069	0.999997	0
Bradi5g01010.1	Bradi5g01010	618.585	0.704629	0.489612	1.43916	0.150106	0.999997	homolog of yeast CDT1 A
Bradi2g14480.1	Bradi2g14480	424.989	-0.61376	0.426517	-1.43901	0.150149	0.999997	Uncharacterised conserved protein UCP009193
Bradi1g37898.1	Bradi1g37898	529.543	-0.578967	0.402509	-1.4384	0.150322	0.999997	NAC domain containing protein 75
Bradi2g06530.1	Bradi2g06530	498.265	-0.69308	0.481845	-1.43839	0.150324	0.999997	CBL-interacting protein kinase 12
Bradi1g36000.2	Bradi1g36000	133.607	0.880483	0.612221	1.43818	0.150384	0.999997	gamma response gene 1
Bradi3g17900.1	Bradi3g17900	628.536	-0.859107	0.597473	-1.4379	0.150462	0.999997	zinc transporter 1 precursor
Bradi4g39300.1	Bradi4g39300	93.6946	1.47647	1.02721	1.43737	0.150614	0.999997	DHHC-type zinc finger family protein
Bradi3g52270.1	Bradi3g52270	126.615	1.11377	0.775129	1.43688	0.150751	0.999997	RNA-binding (RRM/RBD/RNP motifs) family protein
Bradi2g04780.1	Bradi2g04780	265.835	1.37169	0.954804	1.43662	0.150825	0.999997	0
Bradi4g01100.1	Bradi4g01100	1344.97	0.576511	0.401352	1.43642	0.150883	0.999997	PHYTOENE SYNTHASE
Bradi3g51685.1	Bradi3g51685	3.49227	3.71231	2.58461	1.43631	0.150914	NA	growth-regulating factor 3
Bradi3g44071.1	Bradi3g44071	889.722	0.774528	0.539313	1.43614	0.150963	0.999997	Protein of unknown function (DUF 3339)
Bradi4g27720.1	Bradi4g27720	9782.69	-0.548743	0.382103	-1.43611	0.15097	0.999997	basic leucine-zipper 44
Bradi1g15410.1	Bradi1g15410	963.096	0.562521	0.391796	1.43575	0.151074	0.999997	xyloglucanase 113
Bradi2g27410.1	Bradi2g27410	2374.72	-0.667797	0.465209	-1.43548	0.151151	0.999997	Calcium-dependent lipid-binding (CaLB domain) family protein
Bradi2g50430.1	Bradi2g50430	4.16175	2.87978	2.00772	1.43435	0.151471	NA	CBL-interacting protein kinase 20
Bradi4g12678.2	Bradi4g12678	2.29147	4.65033	3.24225	1.43429	0.151489	NA	NB-ARC domain-containing disease resistance protein
Bradi4g44720.1	Bradi4g44720	56.4754	1.04963	0.731994	1.43394	0.15159	0.999997	Pentatricopeptide repeat (PPR) superfamily protein
Bradi1g07270.1	Bradi1g07270	208.758	1.50726	1.05115	1.43391	0.151597	0.999997	0
Bradi2g10420.1	Bradi2g10420	463.002	0.732928	0.511192	1.43376	0.15164	0.999997	translocase of the outer mitochondrial membrane 40
Bradi5g17419.1	Bradi5g17419	625.411	0.831314	0.579835	1.43371	0.151656	0.999997	0
Bradi3g13060.1	Bradi3g13060	306.023	-0.782477	0.545773	-1.4337	0.151657	0.999997	ACT-like protein tyrosine kinase family protein
Bradi3g48990.1	Bradi3g48990	1186.01	0.595172	0.415139	1.43367	0.151667	0.999997	Ribosomal protein L22p/L17e family protein
Bradi1g07133.1	Bradi1g07133	26.1093	-1.26655	0.883767	-1.43313	0.151822	0.999997	0
Bradi5g18820.1	Bradi5g18820	303.867	-0.59757	0.41707	-1.43278	0.151921	0.999997	phloem protein 2-A13
Bradi3g32130.1	Bradi3g32130	2326.46	1.00717	0.703641	1.43137	0.152324	0.999997	Peroxidase superfamily protein
Bradi2g13087.1	Bradi2g13087	5.04378	-4.35183	3.04157	-1.43079	0.152492	NA	ribulose-bisphosphate carboxylases
Bradi3g53100.1	Bradi3g53100	10402.6	0.786077	0.54948	1.43058	0.15255	0.999997	heat shock protein 70 (Hsp 70) family protein
Bradi3g58880.1	Bradi3g58880	107.186	-0.769175	0.537866	-1.43005	0.152703	0.999997	VQ motif-containing protein
Bradi2g00245.1	Bradi2g00245	287.367	-0.623938	0.436336	-1.42995	0.152732	0.999997	0
Bradi1g65390.1	Bradi1g65390	328.925	0.88749	0.620695	1.42983	0.152765	0.999997	ARM repeat superfamily protein
Bradi5g09880.3	Bradi5g09880	239.786	-0.651136	0.455527	-1.42941	0.152886	0.999997	U-box domain-containing protein kinase family protein
Bradi1g17060.1	Bradi1g17060	676.609	0.641847	0.449053	1.42934	0.152908	0.999997	Protein kinase family protein with ARM repeat domain
Bradi5g07240.1	Bradi5g07240	4661.18	0.520648	0.364303	1.42916	0.152958	0.999997	translation initiation factor 3 subunit H1
Bradi5g01381.2	Bradi5g01381	66.5453	-1.31892	0.922898	-1.4291	0.152975	0.999997	0
Bradi1g66110.1	Bradi1g66110	10.578	1.88754	1.3212	1.42866	0.153101	0.999997	ABC-2 type transporter family protein
Bradi2g41675.1	Bradi2g41675	17.6687	-1.46584	1.02616	-1.42847	0.153156	0.999997	asparagine synthetase 2
Bradi2g50580.1	Bradi2g50580	217.589	-0.726323	0.508546	-1.42824	0.153224	0.999997	Major facilitator superfamily protein
Bradi5g20315.1	Bradi5g20315	169.457	1.29204	0.904901	1.42782	0.153342	0.999997	0
Bradi3g15830.1	Bradi3g15830	1526.82	-1.13277	0.793446	-1.42766	0.153391	0.999997	0
Bradi3g51690.2	Bradi3g51690	43.1982	1.05995	0.742782	1.42701	0.153578	0.999997	Pentatricopeptide repeat (PPR) superfamily protein
Bradi2g51680.1	Bradi2g51680	178.989	-0.757999	0.531551	-1.42601	0.153865	0.999997	Domain of unknown function (DUF966)
Bradi4g10121.1	Bradi4g10121	59.482	0.903623	0.634292	1.42462	0.154268	0.999997	0
Bradi3g17762.2	Bradi3g17762	1396.37	0.560267	0.393294	1.42455	0.154287	0.999997	Pyridoxal phosphate (PLP)-dependent transferases superfamily protein
Bradi2g51480.1	Bradi2g51480	205.816	-0.823347	0.577979	-1.42453	0.154294	0.999997	photosystem II reaction center W
Bradi2g06720.1	Bradi2g06720	9.70689	1.97472	1.38651	1.42424	0.154377	0.999997	Protein of unknown function (DUF616)
Bradi2g39810.1	Bradi2g39810	3521.85	0.54068	0.379718	1.4239	0.154475	0.999997	eukaryotic translation initiation factor 2
Bradi3g33570.1	Bradi3g33570	25350	0.621043	0.436284	1.42349	0.154596	0.999997	Nucleoside diphosphate kinase family protein
Bradi1g58802.1	Bradi1g58802	154.601	-0.762616	0.535758	-1.42343	0.154611	0.999997	Protein with RNI-like/FBD-like domains
Bradi2g18260.1	Bradi2g18260	1687.54	0.526489	0.370029	1.42283	0.154784	0.999997	heat shock protein 60-3A
Bradi2g04025.1	Bradi2g04025	125.13	-0.729679	0.51284	-1.42282	0.154788	0.999997	0
Bradi3g60592.1	Bradi3g60592	1328.53	-0.521979	0.366905	-1.42265	0.154836	0.999997	0
Bradi1g72517.2	Bradi1g72517	468.86	0.657482	0.46216	1.42263	0.154844	0.999997	ATP binding cassette subfamily B19
Bradi5g27540.2	Bradi5g27540	7206.61	0.654162	0.459865	1.42251	0.154878	0.999997	FORMS APLOID AND BINUCLEATE CELLS 1A
Bradi3g42270.1	Bradi3g42270	1254.31	-0.566794	0.398547	-1.42215	0.154983	0.999997	glutathione S-transferase F11
Bradi5g08480.2	Bradi5g08480	7913.67	-0.504295	0.354656	-1.42193	0.155048	0.999997	0
Bradi3g44160.1	Bradi3g44160	21209.4	0.532441	0.374475	1.42183	0.155074	0.999997	Ribosomal protein S5/Elongation factor G/III/V family protein
Bradi3g24010.1	Bradi3g24010	835.886	0.68495	0.48216	1.42059	0.155437	0.999997	Pollen Ole e 1 allergen and extensin family protein
Bradi4g34910.1	Bradi4g34910	2.54244	4.79498	3.37594	1.42034	0.155509	NA	0
Bradi4g09875.1	Bradi4g09875	6.68721	-2.17787	1.53344	-1.42025	0.155534	0.999997	0
Bradi2g01409.1	Bradi2g01409	4.26382	-2.92729	2.06164	-1.41988	0.155643	NA	glyceraldehyde-3-phosphate dehydrogenase C subunit 1
Bradi4g24635.5	Bradi4g24635	2667.68	0.627926	0.442254	1.41983	0.155657	0.999997	Ribosomal L29e protein family
Bradi3g28220.1	Bradi3g28220	3923.27	0.719599	0.507041	1.41921	0.155837	0.999997	Translation protein SH3-like family protein
Bradi2g44240.1	Bradi2g44240	141.856	-0.750778	0.52916	-1.41881	0.155954	0.999997	FBD / Leucine Rich Repeat domains containing protein
Bradi4g23470.1	Bradi4g23470	2313.58	0.629545	0.443743	1.41871	0.155982	0.999997	Oligosaccharyltransferase complex/magnesium transporter family protein
Bradi5g00606.1	Bradi5g00606	40.4532	1.03151	0.727277	1.41832	0.156098	0.999997	putative recombination initiation defects 3
Bradi4g00420.1	Bradi4g00420	25.0566	-1.38111	0.97395	-1.41805	0.156175	0.999997	0
Bradi1g01320.1	Bradi1g01320	524.586	0.638255	0.450114	1.41798	0.156195	0.999997	0
Bradi3g18312.1	Bradi3g18312	306.653	0.59811	0.421811	1.41796	0.156203	0.999997	Thioesterase superfamily protein
Bradi1g59587.1	Bradi1g59587	49.2854	-1.21506	0.857085	-1.41767	0.156287	0.999997	0
Bradi3g10737.2	Bradi3g10737	1295.58	0.641587	0.452728	1.41716	0.156437	0.999997	Zinc-finger domain of monoamine-oxidase A repressor R1 protein
Bradi2g62391.1	Bradi2g62391	211.049	0.734237	0.518125	1.4171	0.156453	0.999997	0
Bradi5g23340.1	Bradi5g23340	2901.24	-0.671223	0.474187	-1.41553	0.156914	0.999997	bZIP transcription factor family protein
Bradi1g63540.1	Bradi1g63540	656.353	0.589069	0.41621	1.41532	0.156976	0.999997	ALG6, ALG8 glycosyltransferase family
Bradi3g59600.1	Bradi3g59600	719.741	0.847059	0.59856	1.41516	0.157021	0.999997	Xanthine/uracil permease family protein
Bradi3g08440.1	Bradi3g08440	72.7664	-0.81255	0.574194	-1.41511	0.157035	0.999997	SKP1-like 4
Bradi1g63850.6	Bradi1g63850	854.716	-0.631809	0.446618	-1.41465	0.15717	0.999997	0
Bradi5g13357.1	Bradi5g13357	263.629	0.647324	0.457706	1.41428	0.15728	0.999997	0
Bradi3g32706.1	Bradi3g32706	2.22176	-4.61522	3.26347	-1.41421	0.157302	NA	0
Bradi3g20830.1	Bradi3g20830	1892.69	-0.693966	0.491043	-1.41325	0.157582	0.999997	heat shock protein 21
Bradi4g25990.1	Bradi4g25990	120.812	1.21892	0.862921	1.41255	0.157787	0.999997	Plant protein of unknown function (DUF936)
Bradi5g19853.1	Bradi5g19853	40.8105	0.996457	0.705555	1.4123	0.157861	0.999997	0
Bradi4g41160.1	Bradi4g41160	1384.74	0.633782	0.448877	1.41193	0.157971	0.999997	P-loop containing nucleoside triphosphate hydrolases superfamily protein
Bradi2g57697.3	Bradi2g57697	22.4534	1.5358	1.0879	1.41171	0.158037	0.999997	cyclic nucleotide-gated channel 18
Bradi3g28410.1	Bradi3g28410	673.746	0.898731	0.636908	1.41108	0.15822	0.999997	peptide transporter 3
Bradi5g04846.1	Bradi5g04846	2.24463	-4.62922	3.28068	-1.41106	0.158228	NA	FASCICLIN-like arabinogalactan protein 14 precursor
Bradi4g43730.1	Bradi4g43730	3716.31	0.637057	0.451674	1.41044	0.158411	0.999997	Nucleotide-sugar transporter family protein
Bradi1g55287.4	Bradi1g55287	2135.22	0.536687	0.380542	1.41032	0.158444	0.999997	methyltransferase 1
Bradi1g53720.1	Bradi1g53720	126.662	-0.757559	0.537335	-1.40985	0.158585	0.999997	0
Bradi3g34510.1	Bradi3g34510	29.7863	1.16549	0.82677	1.40969	0.15863	0.999997	S-adenosyl-L-methionine-dependent methyltransferases superfamily protein
Bradi3g22590.2	Bradi3g22590	3496.89	1.17862	0.836304	1.40932	0.158741	0.999997	0
Bradi4g01260.2	Bradi4g01260	8.89136	2.59283	1.83983	1.40928	0.158753	0.999997	0
Bradi3g07770.1	Bradi3g07770	331.854	-0.765026	0.542864	-1.40924	0.158764	0.999997	UDP-glucosyl transferase 73D1
Bradi2g53272.1	Bradi2g53272	12.0267	-1.6944	1.20249	-1.40908	0.158813	0.999997	0
Bradi5g11780.1	Bradi5g11780	1997.67	0.531292	0.377054	1.40906	0.158818	0.999997	Protein phosphatase 2C family protein
Bradi2g03004.1	Bradi2g03004	107.517	1.36133	0.966172	1.40899	0.158838	0.999997	0
Bradi5g05125.1	Bradi5g05125	408.748	0.819316	0.581872	1.40807	0.159111	0.999997	UDP-glucosyl transferase 85A2
Bradi3g27303.1	Bradi3g27303	9.24299	-2.00922	1.42731	-1.4077	0.15922	0.999997	ribosomal protein S8
Bradi1g05970.1	Bradi1g05970	2584.14	0.597355	0.424356	1.40767	0.159228	0.999997	evolutionarily conserved C-terminal region 2
Bradi2g51463.1	Bradi2g51463	1196.48	0.578959	0.411289	1.40767	0.15923	0.999997	0
Bradi2g02080.1	Bradi2g02080	75.1687	0.937768	0.666308	1.40741	0.159306	0.999997	0
Bradi2g31903.1	Bradi2g31903	2.20781	4.59941	3.26997	1.40656	0.159558	NA	0
Bradi1g04660.1	Bradi1g04660	4002.08	0.706097	0.502055	1.40641	0.159601	0.999997	Ribosomal protein S5 family protein
Bradi1g46910.2	Bradi1g46910	66.7097	-1.04773	0.745494	-1.40542	0.159896	0.999997	glutamate receptor 2.5
Bradi4g31590.1	Bradi4g31590	19.1401	2.04542	1.45555	1.40525	0.159946	0.999997	zinc finger protein 8
Bradi4g19480.1	Bradi4g19480	44.1897	1.045	0.743649	1.40523	0.159953	0.999997	ralf-like 33
Bradi1g08150.1	Bradi1g08150	8.97502	2.60796	1.85599	1.40516	0.159975	0.999997	UDP-Glycosyltransferase superfamily protein
Bradi3g09441.1	Bradi3g09441	30.0214	1.29889	0.924593	1.40483	0.160073	0.999997	0
Bradi3g28302.1	Bradi3g28302	32.91	-1.09082	0.776898	-1.40407	0.160298	0.999997	0
Bradi1g06550.5	Bradi1g06550	614.514	-0.645709	0.460073	-1.40349	0.16047	0.999997	0
Bradi1g22868.1	Bradi1g22868	12.9158	-1.77924	1.26781	-1.40339	0.160499	0.999997	0
Bradi1g77470.1	Bradi1g77470	1878.56	0.524692	0.373932	1.40317	0.160565	0.999997	homolog of yeast oxidase assembly 1 (OXA1)
Bradi3g33650.1	Bradi3g33650	153.223	0.805481	0.574176	1.40285	0.160662	0.999997	3-deoxy-d-arabino-heptulosonate 7-phosphate synthase
Bradi2g09102.2	Bradi2g09102	108.052	0.860786	0.613787	1.40242	0.16079	0.999997	SMAD/FHA domain-containing protein
Bradi1g26990.2	Bradi1g26990	194.973	-1.18948	0.848225	-1.40231	0.160822	0.999997	expansin-like B1
Bradi3g50810.4	Bradi3g50810	11989.3	-0.577382	0.411812	-1.40205	0.1609	0.999997	Haloacid dehalogenase-like hydrolase (HAD) superfamily protein
Bradi5g19542.1	Bradi5g19542	3.15764	3.56549	2.54533	1.4008	0.161275	NA	Polynucleotidyl transferase, ribonuclease H-like superfamily protein
Bradi3g39910.1	Bradi3g39910	69.4791	1.41336	1.00903	1.40071	0.1613	0.999997	Leucine-rich repeat protein kinase family protein
Bradi4g06010.1	Bradi4g06010	1803.41	0.688323	0.491521	1.40039	0.161396	0.999997	Histone superfamily protein
Bradi3g59050.1	Bradi3g59050	3246.87	-0.500263	0.357283	-1.40019	0.161457	0.999997	Phosphoglycerate mutase family protein
Bradi4g30780.1	Bradi4g30780	3394.58	0.533657	0.381187	1.39999	0.161517	0.999997	eukaryotic translation initiation factor 3C
Bradi1g02420.1	Bradi1g02420	478.915	0.647482	0.462615	1.39961	0.16163	0.999997	ammonium transporter 2
Bradi2g59001.2	Bradi2g59001	15.2403	2.3291	1.66425	1.39949	0.161666	0.999997	0
Bradi1g62570.1	Bradi1g62570	12.888	-3.47426	2.48254	-1.39948	0.16167	0.999997	senescence-associated gene 29
Bradi1g21010.1	Bradi1g21010	1062.97	-0.535662	0.382864	-1.39909	0.161786	0.999997	peptide transporter 2
Bradi1g08260.1	Bradi1g08260	4190.56	0.625339	0.447019	1.39891	0.16184	0.999997	Ribosomal protein L13 family protein
Bradi1g78130.1	Bradi1g78130	697.283	0.692374	0.494947	1.39888	0.161848	0.999997	branched-chain amino acid aminotransferase 5 / branched-chain amino acid transaminase 5 (BCAT5)
Bradi4g41000.1	Bradi4g41000	2476.21	0.668287	0.477747	1.39883	0.161864	0.999997	2-oxoacid dehydrogenases acyltransferase family protein
Bradi1g03990.1	Bradi1g03990	317.311	0.676293	0.483531	1.39865	0.161917	0.999997	SART-1 family
Bradi2g47160.1	Bradi2g47160	14.3002	1.50484	1.07621	1.39828	0.162028	0.999997	0
Bradi1g60350.1	Bradi1g60350	2.24863	4.63242	3.31342	1.39808	0.16209	NA	late embryogenesis abundant 3 (LEA3) family protein
Bradi1g20270.1	Bradi1g20270	3321.33	0.49837	0.356492	1.39798	0.162118	0.999997	Pectinacetylesterase family protein
Bradi2g14020.1	Bradi2g14020	212.287	1.02386	0.732504	1.39775	0.162187	0.999997	ROTUNDIFOLIA like 17
Bradi4g13280.1	Bradi4g13280	8180.81	-0.848057	0.606931	-1.39729	0.162327	0.999997	Protein of unknown function (duplicated DUF1399)
Bradi3g44707.2	Bradi3g44707	1097.83	-0.581346	0.41618	-1.39686	0.162455	0.999997	Protein kinase superfamily protein
Bradi1g03330.2	Bradi1g03330	117.052	1.0214	0.7313	1.39669	0.162507	0.999997	DNA GYRASE B3
Bradi2g35747.1	Bradi2g35747	34.9353	1.46672	1.05015	1.39668	0.16251	0.999997	0
Bradi5g21370.1	Bradi5g21370	595.219	0.999229	0.715708	1.39614	0.162672	0.999997	VACUOLAR SORTING RECEPTOR 6
Bradi4g34370.1	Bradi4g34370	2350.66	0.605755	0.433907	1.39605	0.1627	0.999997	FK506-binding protein 15 kD-1
Bradi5g23680.1	Bradi5g23680	2989.25	0.604791	0.433329	1.39569	0.162809	0.999997	3-ketoacyl-acyl carrier protein synthase III
Bradi3g47784.1	Bradi3g47784	30.2497	-1.07361	0.769575	-1.39507	0.162994	0.999997	BTB and TAZ domain protein 1
Bradi1g62652.1	Bradi1g62652	51.7712	1.32562	0.950363	1.39486	0.16306	0.999997	flowering promoting factor 1
Bradi4g16690.1	Bradi4g16690	629.627	0.731896	0.524764	1.39471	0.163102	0.999997	Ribosomal protein L35Ae family protein
Bradi2g37552.2	Bradi2g37552	558.216	-0.581849	0.417358	-1.39413	0.16328	0.999997	0
Bradi2g35020.1	Bradi2g35020	15478.9	0.611327	0.438509	1.3941	0.163286	0.999997	thioredoxin family protein
Bradi5g09214.1	Bradi5g09214	241.206	1.61994	1.16348	1.39232	0.163824	0.999997	0
Bradi1g22094.1	Bradi1g22094	3.26176	-3.50722	2.51915	-1.39222	0.163855	NA	Peptidase family M48 family protein
Bradi3g29220.1	Bradi3g29220	68.7292	0.952167	0.683968	1.39212	0.163885	0.999997	HSP20-like chaperones superfamily protein
Bradi3g38831.1	Bradi3g38831	35.2147	-1.12757	0.81029	-1.39156	0.164056	0.999997	0
Bradi2g07510.1	Bradi2g07510	5243.79	0.595879	0.42854	1.39049	0.164381	0.999997	VIRB2-interacting protein 1
Bradi3g32950.2	Bradi3g32950	8800.62	1.25971	0.905992	1.39042	0.164401	0.999997	Auxin-Induced in Root cultures 1
Bradi3g41110.1	Bradi3g41110	223.018	1.28611	0.925224	1.39006	0.164511	0.999997	F-box and associated interaction domains-containing protein
Bradi5g02312.1	Bradi5g02312	860.708	-1.4514	1.04433	-1.38979	0.164592	0.999997	ankyrin repeat family protein
Bradi1g24760.1	Bradi1g24760	891.043	-0.728721	0.524862	-1.3884	0.165014	0.999997	light-harvesting chlorophyll B-binding protein 3
Bradi1g53625.1	Bradi1g53625	19.6595	-1.32283	0.952956	-1.38813	0.165098	0.999997	0
Bradi4g38527.1	Bradi4g38527	185.604	0.744242	0.536234	1.38791	0.165166	0.999997	nuclear factor Y, subunit B11
Bradi2g15960.1	Bradi2g15960	588.609	0.776793	0.55985	1.3875	0.165289	0.999997	timeless family protein
Bradi2g34900.1	Bradi2g34900	409.461	-0.560369	0.403972	-1.38715	0.165397	0.999997	0
Bradi2g51896.1	Bradi2g51896	97.0377	0.816664	0.588911	1.38674	0.165522	0.999997	0
Bradi4g17260.1	Bradi4g17260	140.424	-0.892277	0.643551	-1.38649	0.165597	0.999997	Rubredoxin-like superfamily protein
Bradi3g33300.1	Bradi3g33300	1357.93	-0.540202	0.389815	-1.38579	0.165811	0.999997	Plant protein of unknown function (DUF828) with plant pleckstrin homology-like region
Bradi1g13700.1	Bradi1g13700	111.16	1.06801	0.770712	1.38575	0.165824	0.999997	GCK domain-containing protein
Bradi2g25270.3	Bradi2g25270	3.48847	-3.78535	2.73228	-1.38542	0.165925	NA	Lateral organ boundaries (LOB) domain family protein
Bradi1g56057.1	Bradi1g56057	2463	0.557635	0.402523	1.38535	0.165946	0.999997	Histone superfamily protein
Bradi4g41100.5	Bradi4g41100	1444.24	0.701417	0.506338	1.38528	0.165968	0.999997	phosphate transporter 4;6
Bradi2g20546.1	Bradi2g20546	5967.51	1.18562	0.856097	1.38491	0.16608	0.999997	0
Bradi4g44336.1	Bradi4g44336	501.352	1.0127	0.731943	1.38358	0.166488	0.999997	Glycosyl hydrolase superfamily protein
Bradi3g19940.1	Bradi3g19940	48.4118	-1.11773	0.807872	-1.38355	0.166498	0.999997	0
Bradi4g38180.1	Bradi4g38180	73.6277	-0.780922	0.564584	-1.38318	0.166609	0.999997	peroxisome 1
Bradi4g16430.1	Bradi4g16430	15646.4	-0.54683	0.395346	-1.38317	0.166614	0.999997	Tyrosine transaminase family protein
Bradi4g36610.1	Bradi4g36610	253.116	-1.13798	0.822762	-1.38313	0.166626	0.999997	plasma membrane intrinsic protein 2;5
Bradi1g13777.1	Bradi1g13777	4441.07	0.62237	0.449998	1.38305	0.16665	0.999997	Transketolase family protein
Bradi2g42490.1	Bradi2g42490	73.4256	-1.14598	0.828893	-1.38255	0.166804	0.999997	0
Bradi1g14600.1	Bradi1g14600	980.448	1.44297	1.04397	1.3822	0.166912	0.999997	basic helix-loop-helix (bHLH) DNA-binding superfamily protein
Bradi2g43750.1	Bradi2g43750	430.83	0.553245	0.400329	1.38197	0.166979	0.999997	Pectin lyase-like superfamily protein
Bradi2g37750.2	Bradi2g37750	2446.34	0.770752	0.557779	1.38182	0.167026	0.999997	P-loop containing nucleoside triphosphate hydrolases superfamily protein
Bradi2g34380.1	Bradi2g34380	1600.96	0.887551	0.642441	1.38153	0.167116	0.999997	Leucine-rich receptor-like protein kinase family protein
Bradi3g41834.1	Bradi3g41834	47.6195	1.0238	0.741202	1.38127	0.167197	0.999997	0
Bradi2g03580.2	Bradi2g03580	421.447	0.735896	0.532799	1.38119	0.167221	0.999997	SNF7 family protein
Bradi5g26500.1	Bradi5g26500	5160.12	0.820575	0.594215	1.38094	0.167297	0.999997	phosphomannomutase
Bradi3g17130.1	Bradi3g17130	306.966	0.73508	0.532423	1.38063	0.167392	0.999997	RING/U-box superfamily protein
Bradi4g15337.4	Bradi4g15337	85.52	-1.04926	0.760058	-1.3805	0.167434	0.999997	pumilio 12
Bradi3g48150.2	Bradi3g48150	280.592	1.05409	0.763728	1.38019	0.167529	0.999997	0
Bradi1g54420.1	Bradi1g54420	4387.28	-0.613199	0.444304	-1.38013	0.167546	0.999997	0
Bradi1g13070.1	Bradi1g13070	337.114	-1.87644	1.35962	-1.38013	0.167548	0.999997	osmotin 34
Bradi2g24280.1	Bradi2g24280	336.623	0.700084	0.50764	1.37909	0.167866	0.999997	0
Bradi5g11620.2	Bradi5g11620	333.749	-0.664508	0.481899	-1.37893	0.167915	0.999997	NAD(P)-linked oxidoreductase superfamily protein
Bradi1g36350.2	Bradi1g36350	425.317	0.545436	0.39557	1.37886	0.167937	0.999997	0
Bradi1g67600.1	Bradi1g67600	278.092	-0.758346	0.550239	-1.37821	0.168138	0.999997	carboxyesterase 17
Bradi4g17410.1	Bradi4g17410	6912.79	-0.586558	0.425617	-1.37814	0.168161	0.999997	auxin response factor 2
Bradi3g16500.1	Bradi3g16500	131.455	0.739277	0.536552	1.37783	0.168257	0.999997	related to ABI3/VP1 1
Bradi4g24270.1	Bradi4g24270	13.3911	1.51052	1.09669	1.37735	0.168405	0.999997	glyoxal oxidase-related protein
Bradi1g63800.1	Bradi1g63800	4393	0.519935	0.377591	1.37698	0.168519	0.999997	translocase of the outer mitochondrial membrane 40
Bradi3g41611.1	Bradi3g41611	298.102	-0.656541	0.476841	-1.37685	0.168557	0.999997	0
Bradi5g00680.1	Bradi5g00680	26.748	-1.86365	1.35358	-1.37682	0.168566	0.999997	0
Bradi4g27050.2	Bradi4g27050	976.8	-0.680099	0.494002	-1.37671	0.168601	0.999997	RNA-binding (RRM/RBD/RNP motifs) family protein
Bradi1g66700.1	Bradi1g66700	75.6431	1.9069	1.38549	1.37634	0.168716	0.999997	Disease resistance-responsive (dirigent-like protein) family protein
Bradi1g36530.1	Bradi1g36530	4252.61	-0.528509	0.384302	-1.37525	0.169055	0.999997	EIN3-binding F box protein 1
Bradi3g57380.1	Bradi3g57380	860.667	-0.642256	0.467071	-1.37507	0.16911	0.999997	protochlorophyllide oxidoreductase A
Bradi2g05510.3	Bradi2g05510	36.9525	-1.07029	0.778461	-1.37488	0.169168	0.999997	WRKY DNA-binding protein 51
Bradi2g16320.1	Bradi2g16320	3183.84	0.531325	0.386453	1.37488	0.169169	0.999997	Eukaryotic translation initiation factor 3 subunit 7 (eIF-3)
Bradi2g42050.1	Bradi2g42050	11.858	-1.96313	1.4282	-1.37455	0.169272	0.999997	damaged DNA binding protein 1A
Bradi3g28605.1	Bradi3g28605	7644.72	0.511172	0.372354	1.37281	0.16981	0.999997	UDP-glucose:glycoprotein glucosyltransferases;transferases, transferring hexosyl groups;transferases, transferring glycosyl groups
Bradi1g06830.1	Bradi1g06830	92.5057	0.910255	0.663289	1.37233	0.169959	0.999997	0
Bradi1g31150.1	Bradi1g31150	557.645	0.882042	0.642745	1.3723	0.169969	0.999997	tetraspanin7
Bradi4g14097.3	Bradi4g14097	3942.62	0.50038	0.364776	1.37175	0.170142	0.999997	Transducin/WD40 repeat-like superfamily protein
Bradi2g40519.1	Bradi2g40519	50.9153	-0.892838	0.651109	-1.37126	0.170295	0.999997	RNA-directed DNA polymerase (reverse transcriptase)-related family protein
Bradi2g44160.1	Bradi2g44160	985.096	0.58676	0.427907	1.37123	0.170302	0.999997	cytochrome P450, family 72, subfamily A, polypeptide 15
Bradi3g57340.1	Bradi3g57340	12.3399	2.36234	1.72281	1.37121	0.170308	0.999997	low-molecular-weight cysteine-rich 56
Bradi2g35472.2	Bradi2g35472	5.30382	-2.5482	1.85872	-1.37094	0.170393	NA	Protein with RING/U-box and TRAF-like domains
Bradi5g08320.3	Bradi5g08320	115.731	0.759536	0.554223	1.37045	0.170546	0.999997	Domain of unknown function (DUF1767)
Bradi1g28340.1	Bradi1g28340	195.055	0.711564	0.519223	1.37044	0.17055	0.999997	glutathione S-transferase TAU 25
Bradi5g12995.1	Bradi5g12995	314.296	0.585946	0.427698	1.37	0.170687	0.999997	alpha/beta-Hydrolases superfamily protein
Bradi5g03100.1	Bradi5g03100	207.9	-0.637578	0.465412	-1.36992	0.170711	0.999997	embryo sac development arrest 14
Bradi1g18347.7	Bradi1g18347	43.5335	1.36467	0.996221	1.36985	0.170733	0.999997	Kinase interacting (KIP1-like) family protein
Bradi1g73190.1	Bradi1g73190	3772.82	1.25039	0.912934	1.36964	0.1708	0.999997	Homeobox-leucine zipper protein family
Bradi2g54784.2	Bradi2g54784	9.15761	1.84319	1.34624	1.36914	0.170955	0.999997	RING-H2 finger C1A
Bradi2g10450.1	Bradi2g10450	26.7997	-1.95457	1.42821	-1.36854	0.171143	0.999997	embryonic cell protein 63
Bradi2g18410.1	Bradi2g18410	1077.14	0.67067	0.490101	1.36843	0.171177	0.999997	Histone superfamily protein
Bradi4g17308.1	Bradi4g17308	671.846	-0.614474	0.449075	-1.36831	0.171214	0.999997	Glycosyl hydrolase family 38 protein
Bradi4g39250.1	Bradi4g39250	67.1982	1.37271	1.00329	1.36822	0.171243	0.999997	zinc finger (C3HC4-type RING finger) family protein
Bradi4g22785.1	Bradi4g22785	71.8633	-0.929588	0.679657	-1.36773	0.171396	0.999997	0
Bradi1g61979.1	Bradi1g61979	2.12415	4.54666	3.3248	1.3675	0.171469	NA	0
Bradi3g01210.1	Bradi3g01210	8357.87	0.532242	0.389346	1.36702	0.171621	0.999997	Ribosomal protein S3Ae
Bradi4g00250.1	Bradi4g00250	4448.56	0.843842	0.617326	1.36693	0.171647	0.999997	microtubule-associated proteins 70-2
Bradi5g18880.2	Bradi5g18880	336.053	0.640018	0.468354	1.36653	0.171774	0.999997	Major Facilitator Superfamily with SPX (SYG1/Pho81/XPR1) domain-containing protein
Bradi4g29500.1	Bradi4g29500	500.334	0.725473	0.531191	1.36575	0.172018	0.999997	NPK1-related protein kinase 1
Bradi1g60160.1	Bradi1g60160	2974.35	0.651729	0.477395	1.36518	0.172197	0.999997	Ribosomal protein L18e/L15 superfamily protein
Bradi3g16620.1	Bradi3g16620	2368.9	0.634593	0.464861	1.36512	0.172214	0.999997	Ribosomal protein L34e superfamily protein
Bradi1g13580.1	Bradi1g13580	1597.33	-0.509034	0.372942	-1.36491	0.17228	0.999997	0
Bradi1g10017.1	Bradi1g10017	241.428	0.725065	0.531411	1.36441	0.172437	0.999997	Galactose oxidase/kelch repeat superfamily protein
Bradi5g04686.1	Bradi5g04686	2036.77	-0.602878	0.441888	-1.36432	0.172466	0.999997	Sec1/munc18-like (SM) proteins superfamily
Bradi1g08190.1	Bradi1g08190	393.108	0.657884	0.482335	1.36396	0.17258	0.999997	UDP-Glycosyltransferase superfamily protein
Bradi2g18500.1	Bradi2g18500	229.253	-0.78871	0.578278	-1.36389	0.172601	0.999997	P-loop containing nucleoside triphosphate hydrolases superfamily protein
Bradi1g20005.1	Bradi1g20005	202.191	1.30128	0.954288	1.36361	0.172689	0.999997	Peroxidase superfamily protein
Bradi3g39070.1	Bradi3g39070	1097.83	0.55086	0.404103	1.36317	0.17283	0.999997	D6 protein kinase like 2
Bradi1g64030.3	Bradi1g64030	44.2027	0.976048	0.716156	1.3629	0.172914	0.999997	0
Bradi5g17860.2	Bradi5g17860	37.223	1.20836	0.886612	1.3629	0.172915	0.999997	serine carboxypeptidase-like 19
Bradi2g01440.1	Bradi2g01440	11594.7	1.03471	0.759362	1.36261	0.173006	0.999997	calnexin 1
Bradi2g59660.1	Bradi2g59660	128.63	-1.17862	0.865685	-1.36148	0.173361	0.999997	beta glucosidase 11
Bradi3g17045.1	Bradi3g17045	6.32748	-2.17453	1.59789	-1.36088	0.173553	NA	0
Bradi1g51140.1	Bradi1g51140	198.57	-0.682671	0.501688	-1.36075	0.173593	0.999997	Fe superoxide dismutase 3
Bradi3g13970.1	Bradi3g13970	266.36	-0.757041	0.556378	-1.36066	0.173621	0.999997	photosystem II BY
Bradi1g59420.2	Bradi1g59420	8306.66	0.876588	0.644304	1.36052	0.173666	0.999997	sugar transporter 1
Bradi1g29910.1	Bradi1g29910	568.737	-0.656805	0.483002	-1.35984	0.173881	0.999997	Cupredoxin superfamily protein
Bradi2g48790.1	Bradi2g48790	103.744	-1.40665	1.03506	-1.359	0.174147	0.999997	Protein of unknown function (DUF1264)
Bradi3g34720.2	Bradi3g34720	361.204	1.06294	0.782353	1.35865	0.174257	0.999997	nine-cis-epoxycarotenoid dioxygenase 5
Bradi2g47269.1	Bradi2g47269	8.55543	-2.24189	1.65067	-1.35817	0.174409	0.999997	ROTUNDIFOLIA like 17
Bradi1g20313.9	Bradi1g20313	83.9182	-0.824633	0.607335	-1.35779	0.17453	0.999997	0
Bradi5g20960.2	Bradi5g20960	232.008	-0.819634	0.603725	-1.35763	0.174582	0.999997	methyltransferases
Bradi1g03020.1	Bradi1g03020	1310.21	0.649885	0.478779	1.35738	0.174661	0.999997	GATA transcription factor 16
Bradi3g09340.1	Bradi3g09340	1412.31	1.44249	1.06273	1.35734	0.174674	0.999997	Basic-leucine zipper (bZIP) transcription factor family protein
Bradi1g33080.1	Bradi1g33080	347.286	0.826245	0.608748	1.35728	0.174691	0.999997	0
Bradi2g58030.2	Bradi2g58030	34.5847	1.09124	0.804088	1.35711	0.174745	0.999997	AP2/B3-like transcriptional factor family protein
Bradi3g26655.1	Bradi3g26655	69.5833	-0.837998	0.61762	-1.35682	0.174839	0.999997	glycerol-3-phosphate acyltransferase 6
Bradi2g04950.1	Bradi2g04950	792.532	0.810271	0.597313	1.35653	0.174932	0.999997	homologue of NAP57
Bradi1g54480.2	Bradi1g54480	1153.98	0.658908	0.486567	1.3542	0.175673	0.999997	mitochondrial 28S ribosomal protein S29-related
Bradi1g31121.2	Bradi1g31121	36.8481	-0.986329	0.728435	-1.35404	0.175724	0.999997	RING/U-box superfamily protein
Bradi2g23740.1	Bradi2g23740	2281.44	-0.652229	0.481977	-1.35324	0.17598	0.999997	HXXXD-type acyl-transferase family protein
Bradi4g39617.1	Bradi4g39617	644.149	0.752861	0.55637	1.35317	0.176003	0.999997	Leucine-rich repeat protein kinase family protein
Bradi5g02460.1	Bradi5g02460	2314.21	-0.596239	0.440995	-1.35203	0.176365	0.999997	cytochrome P450, family 93, subfamily D, polypeptide 1
Bradi2g32300.1	Bradi2g32300	247.185	0.669742	0.495505	1.35164	0.176492	0.999997	ATP binding microtubule motor family protein
Bradi4g26782.1	Bradi4g26782	117.57	1.25799	0.93086	1.35143	0.176559	0.999997	Major facilitator superfamily protein
Bradi3g09032.1	Bradi3g09032	19.53	2.30942	1.71029	1.3503	0.176918	0.999997	0
Bradi3g26396.1	Bradi3g26396	39.993	-0.935144	0.693125	-1.34917	0.177282	0.999997	0
Bradi2g57580.1	Bradi2g57580	162.158	0.941408	0.6978	1.34911	0.177302	0.999997	0
Bradi3g42925.1	Bradi3g42925	37.1034	-1.38328	1.02535	-1.34908	0.177311	0.999997	0
Bradi5g22240.1	Bradi5g22240	268.04	-0.671439	0.497891	-1.34856	0.177477	0.999997	NAD(P)-binding Rossmann-fold superfamily protein
Bradi2g23700.1	Bradi2g23700	73.6083	0.855668	0.63469	1.34817	0.177605	0.999997	Protein of unknown function (DUF740)
Bradi4g02240.1	Bradi4g02240	11.0239	-1.72156	1.27721	-1.34791	0.177688	0.999997	Concanavalin A-like lectin protein kinase family protein
Bradi2g10377.1	Bradi2g10377	2316.22	-0.507173	0.376329	-1.34768	0.17776	0.999997	0
Bradi3g34203.1	Bradi3g34203	11.1949	-1.60514	1.19126	-1.34743	0.177842	0.999997	0
Bradi1g17050.1	Bradi1g17050	437.95	-0.580003	0.430551	-1.34712	0.177943	0.999997	cAMP-regulated phosphoprotein 19-related protein
Bradi5g27340.1	Bradi5g27340	8.17124	2.18372	1.62104	1.34711	0.177945	0.999997	phytosylfokine-alpha receptor 2
Bradi1g39290.1	Bradi1g39290	592.223	1.0018	0.744157	1.34623	0.17823	0.999997	arabinogalactan protein 16
Bradi5g19560.1	Bradi5g19560	279.194	0.825567	0.613281	1.34615	0.178255	0.999997	glutamate receptor 3.3
Bradi2g49900.1	Bradi2g49900	1700.52	0.549085	0.408097	1.34548	0.178471	0.999997	RAB GTPase homolog A1B
Bradi2g18640.2	Bradi2g18640	4423.1	0.626597	0.465739	1.34538	0.178502	0.999997	IQ-domain 31
Bradi4g43690.7	Bradi4g43690	585.449	-0.583809	0.434123	-1.3448	0.17869	0.999997	S-locus lectin protein kinase family protein
Bradi4g24017.1	Bradi4g24017	713.106	-0.824185	0.613021	-1.34446	0.178798	0.999997	protein tyrosine phosphatase 1
Bradi2g28390.1	Bradi2g28390	154.924	0.675734	0.502613	1.34444	0.178805	0.999997	Pentatricopeptide repeat (PPR) superfamily protein
Bradi3g27680.1	Bradi3g27680	1414.11	0.523056	0.389116	1.34422	0.178879	0.999997	phosphate transporter 1;4
Bradi5g21300.1	Bradi5g21300	1768.85	0.58414	0.434783	1.34352	0.179103	0.999997	K+ uptake permease 7
Bradi1g26070.2	Bradi1g26070	369.14	-0.598163	0.445222	-1.34352	0.179105	0.999997	Ankyrin repeat family protein
Bradi4g40174.1	Bradi4g40174	4837.19	-0.614821	0.45764	-1.34346	0.179124	0.999997	glutathione S-transferase zeta 1
Bradi1g43520.1	Bradi1g43520	140.688	0.668949	0.497966	1.34336	0.179155	0.999997	telomerase reverse transcriptase
Bradi1g76070.2	Bradi1g76070	4981.39	-0.526792	0.392329	-1.34273	0.179359	0.999997	glutathione S-transferase phi 8
Bradi1g27860.1	Bradi1g27860	7.05838	-2.18098	1.62473	-1.34236	0.179478	0.999997	0
Bradi1g63580.1	Bradi1g63580	1326.85	0.616653	0.459498	1.34201	0.179591	0.999997	apyrase 2
Bradi3g48610.1	Bradi3g48610	328.615	-0.547465	0.408006	-1.34181	0.179658	0.999997	calcium-binding EF hand family protein
Bradi5g18331.1	Bradi5g18331	142.269	-0.667398	0.497436	-1.34168	0.179701	0.999997	DHHC-type zinc finger family protein
Bradi2g15920.1	Bradi2g15920	3.91917	-2.7918	2.08222	-1.34078	0.179991	NA	Cupredoxin superfamily protein
Bradi5g03761.1	Bradi5g03761	207.708	-0.605114	0.451371	-1.34061	0.180046	0.999997	0
Bradi3g13800.1	Bradi3g13800	4315.2	0.577268	0.430863	1.33979	0.180313	0.999997	ribosomal protein S13A
Bradi3g33850.1	Bradi3g33850	633.798	-1.06237	0.793054	-1.33959	0.180378	0.999997	DYNAMIN-like 1E
Bradi3g06020.1	Bradi3g06020	309.169	-0.680911	0.508381	-1.33937	0.180449	0.999997	Acyl-CoA N-acyltransferases (NAT) superfamily protein
Bradi1g03962.1	Bradi1g03962	56.0083	0.944758	0.705496	1.33914	0.180525	0.999997	0
Bradi2g13367.1	Bradi2g13367	3525.71	0.495112	0.369965	1.33827	0.180809	0.999997	Chaperone DnaJ-domain superfamily protein
Bradi1g61550.1	Bradi1g61550	6710.68	1.25414	0.93741	1.33788	0.180936	0.999997	Peroxidase superfamily protein
Bradi4g04113.1	Bradi4g04113	43.1564	-1.1003	0.822465	-1.3378	0.18096	0.999997	Leucine-rich repeat transmembrane protein kinase protein
Bradi4g11470.3	Bradi4g11470	30.7788	1.0307	0.770536	1.33765	0.181012	0.999997	endonuclease/exonuclease/phosphatase family protein
Bradi1g73752.1	Bradi1g73752	124.076	-0.910879	0.681172	-1.33722	0.18115	0.999997	0
Bradi4g03172.1	Bradi4g03172	451.712	-0.656251	0.490801	-1.3371	0.18119	0.999997	0
Bradi3g53660.1	Bradi3g53660	4.94224	2.521	1.88544	1.33708	0.181195	NA	Protein kinase protein with adenine nucleotide alpha hydrolases-like domain
Bradi4g26410.1	Bradi4g26410	9210.06	-0.498154	0.37261	-1.33693	0.181245	0.999997	CBL-interacting protein kinase 3
Bradi5g08471.1	Bradi5g08471	123.857	1.13475	0.848917	1.33671	0.181318	0.999997	Integrase-type DNA-binding superfamily protein
Bradi2g34159.2	Bradi2g34159	626.55	0.531089	0.397327	1.33665	0.181336	0.999997	0
Bradi5g00622.1	Bradi5g00622	65.1216	-0.891479	0.666957	-1.33664	0.181341	0.999997	NB-ARC domain-containing disease resistance protein
Bradi4g27550.1	Bradi4g27550	8788.53	0.585145	0.438042	1.33582	0.181608	0.999997	Glucose-6-phosphate/phosphate translocator-related
Bradi4g32650.1	Bradi4g32650	20.085	1.24257	0.930249	1.33573	0.181636	0.999997	basic helix-loop-helix (bHLH) DNA-binding superfamily protein
Bradi1g19070.1	Bradi1g19070	197.365	0.70175	0.525511	1.33537	0.181757	0.999997	Eukaryotic aspartyl protease family protein
Bradi4g31530.1	Bradi4g31530	48.6117	1.40433	1.05186	1.33509	0.181847	0.999997	0
Bradi3g09730.2	Bradi3g09730	1418.05	-0.497098	0.372355	-1.33501	0.181873	0.999997	Ribosomal protein L21
Bradi2g40950.3	Bradi2g40950	388.39	-0.692595	0.518961	-1.33458	0.182014	0.999997	thylakoid-associated phosphatase 38
Bradi2g21330.2	Bradi2g21330	339.719	1.49615	1.12112	1.33451	0.182037	0.999997	Cyclin family protein
Bradi5g12530.1	Bradi5g12530	2461.25	0.521828	0.391188	1.33396	0.182218	0.999997	prohibitin 3
Bradi4g45037.1	Bradi4g45037	4660.54	0.813801	0.610068	1.33395	0.18222	0.999997	fatty acid desaturase 8
Bradi1g04683.2	Bradi1g04683	63.6742	0.803458	0.602369	1.33383	0.18226	0.999997	0
Bradi3g41117.2	Bradi3g41117	11.2228	2.42169	1.81572	1.33373	0.182292	0.999997	Myzus persicae-induced lipase 1
Bradi1g15050.1	Bradi1g15050	47806.4	0.984352	0.738115	1.3336	0.182334	0.999997	reversibly glycosylated polypeptide 2
Bradi3g06530.1	Bradi3g06530	659.572	-0.66433	0.498174	-1.33353	0.182358	0.999997	Ribosomal protein S21 family protein
Bradi1g54812.1	Bradi1g54812	15.451	1.41415	1.06049	1.33349	0.182371	0.999997	Protein of unknown function (DUF569)
Bradi3g42320.1	Bradi3g42320	11765.5	0.546491	0.409836	1.33344	0.182387	0.999997	acyl carrier protein 3
Bradi1g76520.1	Bradi1g76520	5815.01	0.536862	0.402704	1.33314	0.182485	0.999997	Ribophorin I
Bradi3g60420.1	Bradi3g60420	1127.25	0.609206	0.457037	1.33295	0.182549	0.999997	replicon protein A2
Bradi1g52080.1	Bradi1g52080	79.234	0.80353	0.60296	1.33264	0.18265	0.999997	Protein of unknown function (DUF819)
Bradi4g08265.1	Bradi4g08265	603.069	0.986355	0.740282	1.3324	0.182728	0.999997	Leucine-rich repeat protein kinase family protein
Bradi3g13150.1	Bradi3g13150	4.37987	-2.97259	2.23106	-1.33237	0.18274	NA	0
Bradi4g36928.1	Bradi4g36928	37.7283	-0.995274	0.747132	-1.33213	0.182819	0.999997	0
Bradi5g13580.1	Bradi5g13580	33.4487	-1.11681	0.838579	-1.33179	0.182928	0.999997	S-adenosyl-L-methionine-dependent methyltransferases superfamily protein
Bradi5g11190.1	Bradi5g11190	186.21	-0.911932	0.685259	-1.33078	0.18326	0.999997	0
Bradi2g01497.1	Bradi2g01497	149.116	-0.633072	0.475717	-1.33077	0.183264	0.999997	Glycosyltransferase family 61 protein
Bradi1g69320.1	Bradi1g69320	90614	-0.822398	0.618033	-1.33067	0.183298	0.999997	hemoglobin 1
Bradi1g08070.1	Bradi1g08070	1596.36	0.535905	0.402778	1.33052	0.183347	0.999997	Glycosyl transferase, family 35
Bradi5g13617.1	Bradi5g13617	20.5509	1.2209	0.917918	1.33007	0.183495	0.999997	ABC transporter family protein
Bradi1g32510.1	Bradi1g32510	128.028	-0.87328	0.656578	-1.33005	0.183503	0.999997	binding
Bradi4g23795.1	Bradi4g23795	34.1376	1.00019	0.752283	1.32954	0.183671	0.999997	0
Bradi3g37327.2	Bradi3g37327	269.424	0.628102	0.47262	1.32898	0.183856	0.999997	NAD(P)-linked oxidoreductase superfamily protein
Bradi1g33690.2	Bradi1g33690	522.85	1.31458	0.989192	1.32894	0.183867	0.999997	0
Bradi1g54787.2	Bradi1g54787	148.679	0.690242	0.519419	1.32887	0.18389	0.999997	Chaperone DnaJ-domain superfamily protein
Bradi2g01550.1	Bradi2g01550	9346.86	0.500675	0.376769	1.32886	0.183893	0.999997	eukaryotic translation initiation factor 3A
Bradi2g20160.1	Bradi2g20160	33.188	1.43501	1.08031	1.32834	0.184066	0.999997	Eukaryotic aspartyl protease family protein
Bradi3g12975.1	Bradi3g12975	3525.1	0.968674	0.729471	1.32791	0.184207	0.999997	Uncharacterised protein family (UPF0497)
Bradi2g59630.1	Bradi2g59630	499.722	-0.928513	0.699404	-1.32758	0.184318	0.999997	0
Bradi1g22863.1	Bradi1g22863	47.8675	1.63832	1.23415	1.32749	0.184348	0.999997	Gibberellin-regulated family protein
Bradi4g31810.1	Bradi4g31810	259.391	-0.944304	0.711447	-1.3273	0.184409	0.999997	HVA22 homologue E
Bradi5g03258.1	Bradi5g03258	4.46497	2.97078	2.23877	1.32697	0.184517	NA	0
Bradi4g03990.2	Bradi4g03990	538.525	1.05302	0.793731	1.32667	0.184617	0.999997	0
Bradi4g30570.3	Bradi4g30570	196.76	-0.660267	0.497703	-1.32663	0.184631	0.999997	Tetratricopeptide repeat (TPR)-like superfamily protein
Bradi2g26987.1	Bradi2g26987	176.318	0.950721	0.716756	1.32642	0.1847	0.999997	Integrase-type DNA-binding superfamily protein
Bradi5g09217.1	Bradi5g09217	7958.66	0.595555	0.449038	1.32629	0.184743	0.999997	60S acidic ribosomal protein family
Bradi3g09690.1	Bradi3g09690	740.811	1.41394	1.06617	1.32619	0.184778	0.999997	HMG (high mobility group) box protein
Bradi3g60595.1	Bradi3g60595	8.3438	-2.0468	1.54542	-1.32443	0.185361	0.999997	0
Bradi4g36580.1	Bradi4g36580	336.247	0.555353	0.419343	1.32434	0.185389	0.999997	Transducin/WD40 repeat-like superfamily protein
Bradi2g44060.1	Bradi2g44060	2.25065	4.61896	3.48785	1.3243	0.185403	NA	ovate family protein 7
Bradi4g38480.1	Bradi4g38480	1272.31	0.611667	0.46206	1.32378	0.185575	0.999997	GDSL-like Lipase/Acylhydrolase superfamily protein
Bradi1g08060.1	Bradi1g08060	491.173	0.573722	0.433416	1.32372	0.185595	0.999997	Cyclic nucleotide-regulated ion channel family protein
Bradi1g68260.1	Bradi1g68260	739.951	1.23053	0.929818	1.32341	0.1857	0.999997	0
Bradi3g25658.1	Bradi3g25658	236.999	0.598201	0.452062	1.32327	0.185746	0.999997	Nucleotide-diphospho-sugar transferases superfamily protein
Bradi3g20930.1	Bradi3g20930	2710.36	0.84075	0.635467	1.32304	0.185821	0.999997	0
Bradi4g28900.1	Bradi4g28900	56.9316	-0.880361	0.665406	-1.32304	0.185821	0.999997	0
Bradi1g01240.3	Bradi1g01240	11.5094	1.52327	1.15148	1.32288	0.185875	0.999997	heat shock protein 101
Bradi4g32150.1	Bradi4g32150	58.1386	-1.22167	0.923521	-1.32284	0.185888	0.999997	Plant protein of unknown function (DUF827)
Bradi4g33395.1	Bradi4g33395	555.821	-0.526546	0.398236	-1.32219	0.186103	0.999997	UBX domain-containing protein
Bradi2g38680.1	Bradi2g38680	1518.97	1.41854	1.07298	1.32205	0.186151	0.999997	Peroxidase superfamily protein
Bradi1g11050.1	Bradi1g11050	510.45	-0.890787	0.673961	-1.32172	0.186262	0.999997	Protein of unknown function (DUF3049)
Bradi2g26563.1	Bradi2g26563	13.6311	1.81684	1.37496	1.32138	0.186375	0.999997	0
Bradi5g07860.1	Bradi5g07860	115.268	1.39389	1.05489	1.32136	0.18638	0.999997	0
Bradi2g21770.1	Bradi2g21770	4568	0.607976	0.460222	1.32105	0.186486	0.999997	Ribosomal protein L7Ae/L30e/S12e/Gadd45 family protein
Bradi4g04220.1	Bradi4g04220	28103	0.625696	0.473972	1.32011	0.186798	0.999997	heat shock cognate protein 70-1
Bradi2g03020.1	Bradi2g03020	591.011	0.578595	0.438361	1.3199	0.186867	0.999997	NB-ARC domain-containing disease resistance protein
Bradi3g45810.1	Bradi3g45810	675.248	0.683652	0.51802	1.31974	0.186922	0.999997	methyltransferases;nucleic acid binding
Bradi2g47952.1	Bradi2g47952	170.585	0.710858	0.5387	1.31958	0.186976	0.999997	0
Bradi1g12630.1	Bradi1g12630	115.508	0.678588	0.514374	1.31925	0.187086	0.999997	0
Bradi1g66370.1	Bradi1g66370	309.867	0.742779	0.563102	1.31908	0.187141	0.999997	histone H2A 6
Bradi5g25780.1	Bradi5g25780	140.774	0.667975	0.506506	1.31879	0.18724	0.999997	0
Bradi3g53350.1	Bradi3g53350	3458.52	0.806937	0.612067	1.31838	0.187376	0.999997	transmembrane kinase 1
Bradi3g33520.1	Bradi3g33520	1044.7	0.550639	0.417694	1.31828	0.187409	0.999997	Transducin/WD40 repeat-like superfamily protein
Bradi1g37626.1	Bradi1g37626	71.0428	-1.26823	0.962275	-1.31795	0.187521	0.999997	Myosin family protein with Dil domain
Bradi2g04690.1	Bradi2g04690	1868.76	-0.572225	0.43429	-1.31761	0.187634	0.999997	HCO3- transporter family
Bradi2g59650.1	Bradi2g59650	152.852	-1.20521	0.914911	-1.31729	0.18774	0.999997	beta glucosidase 11
Bradi2g00530.1	Bradi2g00530	3556.38	0.541401	0.411194	1.31666	0.187953	0.999997	Histone superfamily protein
Bradi3g47250.4	Bradi3g47250	1661.77	0.555389	0.421924	1.31632	0.188065	0.999997	Small nuclear ribonucleoprotein family protein
Bradi1g62561.1	Bradi1g62561	30.6229	1.01866	0.773951	1.31619	0.188112	0.999997	F-box and associated interaction domains-containing protein
Bradi1g59830.2	Bradi1g59830	3666.9	-0.515462	0.39164	-1.31616	0.188119	0.999997	proline transporter 1
Bradi4g40970.1	Bradi4g40970	412.793	-0.530063	0.402839	-1.31582	0.188235	0.999997	Cox19 family protein (CHCH motif)
Bradi3g27430.1	Bradi3g27430	531.27	-0.713266	0.542237	-1.31541	0.188371	0.999997	Zinc finger, C3HC4 type (RING finger) family protein
Bradi2g54430.1	Bradi2g54430	364.84	1.43604	1.09177	1.31533	0.1884	0.999997	0
Bradi2g07284.1	Bradi2g07284	195.254	0.591513	0.449719	1.31529	0.188411	0.999997	0
Bradi1g58415.1	Bradi1g58415	525.092	-0.60978	0.463657	-1.31515	0.188458	0.999997	0
Bradi5g10027.1	Bradi5g10027	31.8466	-1.60488	1.22036	-1.31509	0.18848	0.999997	0
Bradi2g14710.1	Bradi2g14710	1977.19	0.723965	0.550524	1.31505	0.188494	0.999997	tetratricopetide-repeat thioredoxin-like 1
Bradi1g68600.1	Bradi1g68600	1682.18	0.534029	0.406173	1.31478	0.188583	0.999997	hydroxyproline-rich glycoprotein family protein
Bradi2g52250.4	Bradi2g52250	893.306	0.686609	0.522461	1.31418	0.188785	0.999997	pentatricopeptide repeat 336
Bradi5g09480.1	Bradi5g09480	2.97061	-3.53687	2.69155	-1.31406	0.188825	NA	Pollen Ole e 1 allergen and extensin family protein
Bradi3g54430.1	Bradi3g54430	671.637	0.542059	0.412563	1.31388	0.188886	0.999997	MAK10 homologue
Bradi1g42900.1	Bradi1g42900	997.494	1.08948	0.829288	1.31375	0.18893	0.999997	Peroxidase superfamily protein
Bradi1g10180.1	Bradi1g10180	139.374	0.919846	0.700246	1.3136	0.188979	0.999997	Transducin/WD40 repeat-like superfamily protein
Bradi2g35500.1	Bradi2g35500	6500.59	-0.500708	0.381212	-1.31346	0.189027	0.999997	Serine protease inhibitor, potato inhibitor I-type family protein
Bradi4g01380.3	Bradi4g01380	334.046	-0.544066	0.414313	-1.31318	0.189123	0.999997	nuclear factor Y, subunit A2
Bradi1g07880.1	Bradi1g07880	98.4528	-0.850854	0.648051	-1.31294	0.189202	0.999997	SWIB/MDM2 domain superfamily protein
Bradi1g31830.4	Bradi1g31830	1101.07	0.565403	0.430869	1.31224	0.18944	0.999997	hydroxyproline-rich glycoprotein family protein
Bradi2g58570.1	Bradi2g58570	715.806	0.604407	0.460849	1.31151	0.189686	0.999997	Plant protein of unknown function (DUF828)
Bradi4g30195.1	Bradi4g30195	113.862	0.787732	0.600752	1.31124	0.189776	0.999997	0
Bradi3g01600.1	Bradi3g01600	5019.09	0.624664	0.476478	1.311	0.189856	0.999997	breast basic conserved 1
Bradi4g38810.1	Bradi4g38810	122.905	-0.751151	0.573226	-1.31039	0.190063	0.999997	ACT-like superfamily protein
Bradi1g11557.1	Bradi1g11557	183.732	0.721208	0.550808	1.30936	0.190411	0.999997	0
Bradi1g17700.1	Bradi1g17700	854.149	0.712577	0.544538	1.30859	0.190673	0.999997	Basic-leucine zipper (bZIP) transcription factor family protein
Bradi4g03410.2	Bradi4g03410	10.9093	-2.66116	2.03384	-1.30844	0.190724	0.999997	salt tolerance zinc finger
Bradi4g40280.1	Bradi4g40280	2117.66	0.54549	0.41692	1.30838	0.190745	0.999997	translation initiation factor 3B1
Bradi4g04340.3	Bradi4g04340	11.7364	1.9284	1.47442	1.3079	0.190906	0.999997	Ankyrin repeat family protein
Bradi3g14760.1	Bradi3g14760	757.369	0.540848	0.413664	1.30746	0.191058	0.999997	Pyridoxal phosphate (PLP)-dependent transferases superfamily protein
Bradi4g19975.1	Bradi4g19975	321.322	0.712766	0.545217	1.30731	0.191109	0.999997	3\'-5\'-exoribonuclease family protein
Bradi3g56527.1	Bradi3g56527	7094.04	0.598792	0.458145	1.30699	0.191216	0.999997	Ribosomal protein S19e family protein
Bradi2g36720.2	Bradi2g36720	13.203	1.48956	1.13975	1.30692	0.191239	0.999997	0
Bradi1g51330.1	Bradi1g51330	526.362	0.595426	0.455608	1.30688	0.191252	0.999997	HAD superfamily, subfamily IIIB acid phosphatase
Bradi1g54410.1	Bradi1g54410	6896.78	-0.529784	0.405382	-1.30688	0.191255	0.999997	Survival protein SurE-like phosphatase/nucleotidase
Bradi1g20032.1	Bradi1g20032	1977.77	1.40343	1.07455	1.30606	0.191532	0.999997	Peroxidase superfamily protein
Bradi3g43520.1	Bradi3g43520	548.467	0.576133	0.441127	1.30605	0.191537	0.999997	0
Bradi1g28720.1	Bradi1g28720	1.99141	-4.45667	3.4126	-1.30595	0.191571	NA	0
Bradi3g06550.1	Bradi3g06550	1.99141	-4.45667	3.4126	-1.30595	0.191571	NA	GDSL-like Lipase/Acylhydrolase superfamily protein
Bradi2g50460.1	Bradi2g50460	162.392	1.53482	1.17563	1.30552	0.191715	0.999997	Xanthine/uracil permease family protein
Bradi1g32810.1	Bradi1g32810	19.7608	-1.81597	1.39164	-1.30491	0.191924	0.999997	cytochrome P450, family 77, subfamily B, polypeptide 1
Bradi1g15930.1	Bradi1g15930	5156.97	1.21631	0.932336	1.30459	0.192034	0.999997	0
Bradi4g00363.1	Bradi4g00363	767.112	-0.611278	0.46867	-1.30428	0.192137	0.999997	Yippee family putative zinc-binding protein
Bradi3g16616.1	Bradi3g16616	4094.31	2.75596	2.11307	1.30424	0.192151	0.999997	0
Bradi4g13337.1	Bradi4g13337	424.605	0.609503	0.467324	1.30424	0.192152	0.999997	Peptidase S24/S26A/S26B/S26C family protein
Bradi1g19380.1	Bradi1g19380	2428.66	0.610654	0.46826	1.30409	0.192202	0.999997	rhomboid protein-related
Bradi2g20087.1	Bradi2g20087	425.223	0.618786	0.474554	1.30393	0.192257	0.999997	calmodulin-binding protein-related
Bradi2g29227.1	Bradi2g29227	27.423	-1.20478	0.924161	-1.30365	0.192352	0.999997	0
Bradi2g47130.1	Bradi2g47130	159.44	-0.721286	0.553327	-1.30354	0.192389	0.999997	Plant protein of unknown function (DUF827)
Bradi1g26220.1	Bradi1g26220	372.581	-0.637491	0.489045	-1.30354	0.19239	0.999997	0
Bradi4g13215.1	Bradi4g13215	268.167	-0.644343	0.494313	-1.30351	0.1924	0.999997	0
Bradi4g41980.2	Bradi4g41980	5.43194	-2.16233	1.65916	-1.30327	0.192481	NA	exocyst subunit exo70 family protein A1
Bradi5g02090.2	Bradi5g02090	710.831	-0.559669	0.42949	-1.3031	0.19254	0.999997	D-isomer specific 2-hydroxyacid dehydrogenase family protein
Bradi2g02150.1	Bradi2g02150	50264.4	-0.485359	0.372752	-1.3021	0.192883	0.999997	0
Bradi4g17336.1	Bradi4g17336	304.77	-1.11323	0.855036	-1.30197	0.192928	0.999997	0
Bradi4g21510.1	Bradi4g21510	3.37923	3.63385	2.79112	1.30193	0.192939	NA	Protein phosphatase 2C family protein
Bradi4g33410.2	Bradi4g33410	32.6091	-1.20303	0.924115	-1.30182	0.192978	0.999997	Eukaryotic aspartyl protease family protein
Bradi2g14700.1	Bradi2g14700	1332.58	0.994096	0.763744	1.30161	0.19305	0.999997	tetratricopetide-repeat thioredoxin-like 1
Bradi4g41509.1	Bradi4g41509	14.8442	-1.34377	1.03255	-1.30142	0.193116	0.999997	0
Bradi1g52540.1	Bradi1g52540	165.27	1.0886	0.836494	1.30139	0.193127	0.999997	Rho GTPase activating protein with PAK-box/P21-Rho-binding domain
Bradi4g12804.1	Bradi4g12804	4.214	2.88217	2.21494	1.30124	0.193177	NA	0
Bradi1g18080.1	Bradi1g18080	1376.41	-0.644543	0.495453	-1.30092	0.193287	0.999997	Adenine nucleotide alpha hydrolases-like superfamily protein
Bradi4g10418.1	Bradi4g10418	6.32606	2.02764	1.55919	1.30045	0.193448	NA	ARM repeat superfamily protein
Bradi3g47710.1	Bradi3g47710	1019.68	0.625633	0.481146	1.3003	0.193499	0.999997	Calcineurin-like metallo-phosphoesterase superfamily protein
Bradi3g38960.1	Bradi3g38960	513.227	-0.522979	0.402281	-1.30003	0.193589	0.999997	Phosphatidylinositol 3- and 4-kinase family protein
Bradi5g20547.1	Bradi5g20547	641.431	-0.555364	0.427431	-1.29931	0.193838	0.999997	alternative oxidase 1B
Bradi1g60310.1	Bradi1g60310	3240.52	0.62207	0.47891	1.29893	0.193968	0.999997	40s ribosomal protein SA B
Bradi5g02340.1	Bradi5g02340	5230.8	0.490202	0.377396	1.29891	0.193976	0.999997	Proteasome component (PCI) domain protein
Bradi4g42030.1	Bradi4g42030	590.851	0.876833	0.675477	1.29809	0.194255	0.999997	NDR1/HIN1-like 3
Bradi1g33030.1	Bradi1g33030	1127.29	-0.553364	0.426382	-1.29781	0.194352	0.999997	Translation protein SH3-like family protein
Bradi2g32906.1	Bradi2g32906	1.96855	-4.44089	3.42229	-1.29764	0.194413	NA	0
Bradi1g19270.1	Bradi1g19270	240.559	-1.06395	0.820232	-1.29713	0.194586	0.999997	B-S glucosidase 44
Bradi5g09992.1	Bradi5g09992	23.2542	-1.54696	1.19286	-1.29685	0.194683	0.999997	nodulin MtN21 /EamA-like transporter family protein
Bradi2g49830.1	Bradi2g49830	12.4884	-1.81091	1.39642	-1.29682	0.194694	0.999997	Protein of unknown function (DUF1264)
Bradi4g06160.1	Bradi4g06160	15.8899	1.57689	1.21599	1.29679	0.194704	0.999997	0
Bradi1g41010.6	Bradi1g41010	1653.41	0.518469	0.399871	1.29659	0.194771	0.999997	Ribosomal protein L1p/L10e family
Bradi5g27570.1	Bradi5g27570	221.75	-0.698997	0.539105	-1.29659	0.194773	0.999997	0
Bradi1g60217.1	Bradi1g60217	696.796	0.58432	0.450734	1.29637	0.194847	0.999997	Protein of unknown function (DUF300)
Bradi2g51947.1	Bradi2g51947	703.939	0.791641	0.610756	1.29617	0.194918	0.999997	receptor kinase 3
Bradi3g28720.2	Bradi3g28720	420.969	-0.538257	0.415367	-1.29586	0.195024	0.999997	casein kinase I-like 10
Bradi2g15780.1	Bradi2g15780	109.106	-1.03862	0.801562	-1.29574	0.195064	0.999997	ARM repeat superfamily protein
Bradi4g27500.1	Bradi4g27500	31.5666	-1.08355	0.836287	-1.29567	0.195088	0.999997	0
Bradi1g08421.1	Bradi1g08421	483.369	0.929245	0.717195	1.29567	0.19509	0.999997	oligopeptide transporter
Bradi3g37770.1	Bradi3g37770	182.562	-0.829186	0.640048	-1.29551	0.195146	0.999997	DnaJ/Hsp40 cysteine-rich domain superfamily protein
Bradi5g02260.1	Bradi5g02260	1018.86	-0.717002	0.553457	-1.2955	0.195149	0.999997	0
Bradi3g06420.1	Bradi3g06420	4917.9	-0.735177	0.567526	-1.29541	0.19518	0.999997	apyrase 2
Bradi2g37902.1	Bradi2g37902	17.3463	1.31175	1.01264	1.29537	0.195191	0.999997	Tudor/PWWP/MBT superfamily protein
Bradi1g30070.1	Bradi1g30070	5.23808	2.59443	2.00292	1.29532	0.195208	NA	Arabidopsis protein of unknown function (DUF241)
Bradi3g05860.1	Bradi3g05860	182.467	-0.624266	0.482039	-1.29505	0.195302	0.999997	Flavin-binding monooxygenase family protein
Bradi1g63740.1	Bradi1g63740	575.245	0.52755	0.407386	1.29496	0.195333	0.999997	exostosin family protein
Bradi2g42665.1	Bradi2g42665	35.432	0.996253	0.769364	1.29491	0.195353	0.999997	0
Bradi5g22547.1	Bradi5g22547	1085.33	0.520469	0.402031	1.2946	0.195458	0.999997	LRR and NB-ARC domains-containing disease resistance protein
Bradi3g09560.1	Bradi3g09560	1969.49	0.788126	0.608827	1.2945	0.195493	0.999997	Protein phosphatase 2C family protein
Bradi1g66182.1	Bradi1g66182	63.1913	1.31913	1.01927	1.29419	0.195599	0.999997	F-box and associated interaction domains-containing protein
Bradi4g37030.1	Bradi4g37030	348.855	1.00937	0.780374	1.29344	0.19586	0.999997	Regulator of Vps4 activity in the MVB pathway protein
Bradi4g31360.1	Bradi4g31360	100.875	0.766202	0.592459	1.29326	0.195922	0.999997	Subtilase family protein
Bradi3g39062.1	Bradi3g39062	50.1056	1.2454	0.963032	1.2932	0.195941	0.999997	0
Bradi2g25990.1	Bradi2g25990	485.482	0.861444	0.666217	1.29304	0.195998	0.999997	alpha/beta-Hydrolases superfamily protein
Bradi2g34687.1	Bradi2g34687	26.6478	-1.10732	0.856751	-1.29247	0.196194	0.999997	RNA-binding (RRM/RBD/RNP motifs) family protein with retrovirus zinc finger-like domain
Bradi2g56397.1	Bradi2g56397	2369.34	-0.525036	0.406621	-1.29122	0.196628	0.999997	Major facilitator superfamily protein
Bradi2g02000.1	Bradi2g02000	6706.52	0.518898	0.401869	1.29121	0.19663	0.999997	Protein of unknown function DUF2359, transmembrane
Bradi4g29530.1	Bradi4g29530	228.365	-0.662173	0.512857	-1.29114	0.196654	0.999997	zinc finger (AN1-like) family protein
Bradi1g17070.1	Bradi1g17070	2593.98	0.478811	0.370957	1.29074	0.196792	0.999997	lon protease 1
Bradi1g07520.3	Bradi1g07520	4273.5	0.614519	0.476154	1.29059	0.196846	0.999997	0
Bradi5g22900.1	Bradi5g22900	115.764	1.06892	0.828247	1.29058	0.19685	0.999997	organic cation/carnitine transporter4
Bradi3g60180.3	Bradi3g60180	2245.38	0.533916	0.413807	1.29025	0.196963	0.999997	Ribosomal protein L35Ae family protein
Bradi2g17380.1	Bradi2g17380	252.282	-0.600825	0.465666	-1.29025	0.196964	0.999997	0
Bradi5g20827.1	Bradi5g20827	122.958	-0.833513	0.64603	-1.29021	0.196979	0.999997	Pectinacetylesterase family protein
Bradi1g55710.1	Bradi1g55710	1316.58	0.564446	0.437488	1.2902	0.196982	0.999997	TESMIN/TSO1-like CXC 2
Bradi3g29460.1	Bradi3g29460	163.283	0.982829	0.761841	1.29007	0.197026	0.999997	GRAM domain-containing protein / ABA-responsive protein-related
Bradi1g62900.1	Bradi1g62900	130.311	0.748592	0.580329	1.28994	0.19707	0.999997	trigalactosyldiacylglycerol2
Bradi3g31990.1	Bradi3g31990	572.233	0.556104	0.431115	1.28992	0.197079	0.999997	golgi nucleotide sugar transporter 3
Bradi2g11770.1	Bradi2g11770	1399.59	0.769523	0.596717	1.28959	0.197192	0.999997	0
Bradi2g16700.1	Bradi2g16700	26.7105	-1.07416	0.832962	-1.28956	0.197203	0.999997	Protein of unknown function (DUF594)
Bradi3g11310.1	Bradi3g11310	3697.83	0.591686	0.458841	1.28952	0.197217	0.999997	Glycosyltransferase family 61 protein
Bradi1g28060.1	Bradi1g28060	1796.92	-0.58469	0.453672	-1.2888	0.197469	0.999997	NEP-interacting protein 2
Bradi3g43870.1	Bradi3g43870	3140.22	-1.63621	1.2696	-1.28876	0.197481	0.999997	Dehydrin family protein
Bradi4g20160.1	Bradi4g20160	866.689	0.556501	0.431839	1.28868	0.197511	0.999997	cyclopropyl isomerase
Bradi1g59270.1	Bradi1g59270	2989.26	1.00775	0.78218	1.28839	0.19761	0.999997	0
Bradi2g17606.1	Bradi2g17606	27.7304	1.02069	0.792474	1.28798	0.197754	0.999997	0
Bradi1g50170.1	Bradi1g50170	2967.44	0.531238	0.41252	1.28779	0.19782	0.999997	cellulose synthase-like D3
Bradi4g13582.1	Bradi4g13582	33.6	1.0906	0.847046	1.28753	0.19791	0.999997	0
Bradi1g62790.1	Bradi1g62790	140.316	0.745955	0.579463	1.28732	0.197982	0.999997	0
Bradi4g44219.1	Bradi4g44219	50.6316	-1.14477	0.889269	-1.28731	0.197985	0.999997	0
Bradi4g11850.1	Bradi4g11850	61.6604	1.05408	0.81904	1.28697	0.198106	0.999997	laccase 7
Bradi4g29860.1	Bradi4g29860	657.316	1.07784	0.837831	1.28647	0.19828	0.999997	cytochrome P450, family 735, subfamily A, polypeptide 1
Bradi4g43257.1	Bradi4g43257	113.665	1.14995	0.894118	1.28612	0.1984	0.999997	Saccharopine dehydrogenase
Bradi3g08815.1	Bradi3g08815	47.0402	-1.25285	0.97422	-1.286	0.198443	0.999997	Stigma-specific Stig1 family protein
Bradi2g56676.2	Bradi2g56676	5867.02	0.540663	0.42043	1.28598	0.198451	0.999997	RNA-binding (RRM/RBD/RNP motifs) family protein
Bradi5g14540.1	Bradi5g14540	131.17	1.36794	1.0638	1.2859	0.198477	0.999997	0
Bradi3g05280.1	Bradi3g05280	16.3312	1.50352	1.16943	1.28569	0.198552	0.999997	0
Bradi1g10260.1	Bradi1g10260	2284.11	0.705367	0.54863	1.28569	0.198552	0.999997	Leucine-rich repeat protein kinase family protein
Bradi2g46785.1	Bradi2g46785	45.6302	0.966605	0.751833	1.28566	0.19856	0.999997	0
Bradi3g30500.1	Bradi3g30500	529.986	-0.668762	0.520265	-1.28543	0.198644	0.999997	Single hybrid motif superfamily protein
Bradi2g22205.1	Bradi2g22205	49.9942	-0.952015	0.740695	-1.2853	0.198688	0.999997	thioredoxin H-type 9
Bradi4g26130.2	Bradi4g26130	80.2039	-1.02643	0.798784	-1.28498	0.198798	0.999997	SMAD/FHA domain-containing protein
Bradi1g31400.1	Bradi1g31400	135.815	0.728123	0.566653	1.28495	0.198808	0.999997	RNA-directed DNA polymerase (reverse transcriptase)
Bradi2g32640.1	Bradi2g32640	3411.54	0.70326	0.547365	1.28481	0.198859	0.999997	ribosomal protein large subunit 16A
Bradi5g10070.1	Bradi5g10070	8615.43	0.931515	0.725062	1.28474	0.198884	0.999997	Peroxidase superfamily protein
Bradi3g09452.1	Bradi3g09452	380.572	0.614444	0.478266	1.28473	0.198885	0.999997	0
Bradi1g71371.1	Bradi1g71371	10.1206	-1.61892	1.26064	-1.2842	0.199071	0.999997	0
Bradi2g02190.1	Bradi2g02190	1192.89	-0.53335	0.415357	-1.28408	0.199115	0.999997	C2H2 and C2HC zinc fingers superfamily protein
Bradi2g37621.2	Bradi2g37621	46.7085	-1.0494	0.817258	-1.28405	0.199126	0.999997	Protein kinase family protein with leucine-rich repeat domain
Bradi5g21280.2	Bradi5g21280	42.5996	-2.05126	1.59826	-1.28343	0.19934	0.999997	Late embryogenesis abundant protein (LEA) family protein
Bradi3g41240.3	Bradi3g41240	202.266	-0.810621	0.631983	-1.28266	0.199611	0.999997	DHBP synthase RibB-like alpha/beta domain
Bradi2g56717.1	Bradi2g56717	71.7098	0.884927	0.689918	1.28266	0.199613	0.999997	Calcium-dependent phosphotriesterase superfamily protein
Bradi5g13670.1	Bradi5g13670	151.408	0.62727	0.489202	1.28223	0.199762	0.999997	Ku70-binding family protein
Bradi3g45651.1	Bradi3g45651	32.0438	-1.04997	0.81897	-1.28206	0.199823	0.999997	beta glucosidase 10
Bradi1g29000.1	Bradi1g29000	223.634	-1.09275	0.853159	-1.28083	0.200252	0.999997	photosystem I subunit E-2
Bradi5g08520.2	Bradi5g08520	11462.3	-0.555176	0.433563	-1.2805	0.200371	0.999997	high affinity K+ transporter 5
Bradi1g70620.1	Bradi1g70620	3951.52	0.504115	0.393747	1.2803	0.200439	0.999997	ADP-glucose pyrophosphorylase family protein
Bradi2g40556.1	Bradi2g40556	22.2552	1.15679	0.903603	1.28019	0.200478	0.999997	0
Bradi2g57440.2	Bradi2g57440	3728.4	-0.468143	0.365821	-1.27971	0.200649	0.999997	Zinc-binding dehydrogenase family protein
Bradi3g33120.1	Bradi3g33120	345.326	0.983419	0.768527	1.27962	0.20068	0.999997	expansin B2
Bradi1g53120.1	Bradi1g53120	990.345	0.547459	0.427995	1.27912	0.200854	0.999997	PRLI-interacting factor, putative
Bradi1g19110.2	Bradi1g19110	1524.12	0.519568	0.406248	1.27894	0.200917	0.999997	Ribosomal protein S5 domain 2-like superfamily protein
Bradi2g13110.1	Bradi2g13110	24739.4	-0.767083	0.599838	-1.27882	0.200962	0.999997	Glutathione S-transferase family protein
Bradi1g53730.2	Bradi1g53730	38.6875	1.57811	1.23411	1.27875	0.200985	0.999997	Excinuclease ABC, C subunit, N-terminal
Bradi3g07275.1	Bradi3g07275	1159.84	-0.505825	0.395566	-1.27874	0.20099	0.999997	0
Bradi4g20030.2	Bradi4g20030	34.4055	-0.952237	0.744751	-1.2786	0.201038	0.999997	0
Bradi4g39480.1	Bradi4g39480	458.326	0.754113	0.589823	1.27854	0.201059	0.999997	DNA polymerase alpha 2
Bradi2g36187.3	Bradi2g36187	138.062	0.980821	0.767175	1.27848	0.201079	0.999997	Calcium-binding EF-hand family protein
Bradi1g66740.1	Bradi1g66740	1071.35	0.522582	0.408776	1.27841	0.201106	0.999997	N2,N2-dimethylguanosine tRNA methyltransferase
Bradi2g39103.1	Bradi2g39103	101.707	1.17425	0.918689	1.27818	0.201184	0.999997	0
Bradi2g28170.4	Bradi2g28170	3028.74	0.638226	0.499347	1.27812	0.201207	0.999997	Ribosomal L29e protein family
Bradi3g51550.1	Bradi3g51550	162.256	-1.05337	0.824259	-1.27796	0.201265	0.999997	cytochrome P450, family 87, subfamily A, polypeptide 2
Bradi1g02030.1	Bradi1g02030	518.977	-0.57048	0.446423	-1.27789	0.201288	0.999997	Translation elongation factor EF1B/ribosomal protein S6 family protein
Bradi2g12192.1	Bradi2g12192	139.619	-0.636814	0.4984	-1.27772	0.20135	0.999997	Peroxidase superfamily protein
Bradi3g17670.1	Bradi3g17670	41.8738	-1.36733	1.07028	-1.27754	0.201412	0.999997	Plant stearoyl-acyl-carrier-protein desaturase family protein
Bradi3g52790.2	Bradi3g52790	197.653	-0.571541	0.4476	-1.2769	0.201637	0.999997	cryptochrome-interacting basic-helix-loop-helix 1
Bradi1g16097.1	Bradi1g16097	486.849	0.724622	0.567549	1.27676	0.201688	0.999997	0
Bradi3g58015.1	Bradi3g58015	7.02773	-2.08478	1.63361	-1.27618	0.201892	0.999997	Integrase-type DNA-binding superfamily protein
Bradi2g35680.1	Bradi2g35680	1991.77	0.507121	0.397375	1.27618	0.201893	0.999997	Class II aaRS and biotin synthetases superfamily protein
Bradi2g12001.1	Bradi2g12001	1606.35	0.555989	0.435678	1.27615	0.201903	0.999997	0
Bradi2g37060.1	Bradi2g37060	1434.61	1.54524	1.21093	1.27607	0.201929	0.999997	Peroxidase superfamily protein
Bradi4g07330.1	Bradi4g07330	1189.58	1.02587	0.804013	1.27593	0.201979	0.999997	Major facilitator superfamily protein
Bradi1g34441.1	Bradi1g34441	42.9692	-0.867212	0.679824	-1.27564	0.202082	0.999997	Endosomal targeting BRO1-like domain-containing protein
Bradi5g14840.1	Bradi5g14840	1330.19	0.572781	0.44909	1.27543	0.202158	0.999997	homolog of yeast ergosterol28
Bradi1g49657.1	Bradi1g49657	608.69	0.632181	0.495761	1.27517	0.202248	0.999997	embryo sac development arrest 7
Bradi3g34245.3	Bradi3g34245	629.336	-0.805086	0.63148	-1.27492	0.202338	0.999997	shikimate kinase like 2
Bradi3g30300.1	Bradi3g30300	154.967	-0.735123	0.576629	-1.27486	0.202357	0.999997	Bifunctional inhibitor/lipid-transfer protein/seed storage 2S albumin superfamily protein
Bradi1g00607.1	Bradi1g00607	33.8815	-1.66523	1.30632	-1.27475	0.202397	0.999997	myosin XI B
Bradi1g74410.1	Bradi1g74410	89.7152	0.945049	0.741367	1.27474	0.202402	0.999997	IQ-domain 19
Bradi1g09690.1	Bradi1g09690	1071.34	-0.957378	0.751165	-1.27452	0.202478	0.999997	xyloglucan endotransglucosylase/hydrolase 25
Bradi2g26010.1	Bradi2g26010	302.854	-0.831822	0.653023	-1.2738	0.202734	0.999997	alpha/beta-Hydrolases superfamily protein
Bradi5g16190.1	Bradi5g16190	2.82504	3.3844	2.65733	1.27361	0.202802	NA	YELLOW STRIPE like 7
Bradi2g12130.1	Bradi2g12130	436.787	-0.748246	0.587678	-1.27322	0.202939	0.999997	Protein kinase superfamily protein
Bradi5g22420.1	Bradi5g22420	1287.16	0.774725	0.608503	1.27317	0.202959	0.999997	0
Bradi3g32247.1	Bradi3g32247	4.20459	2.89171	2.27209	1.27271	0.203122	NA	serine carboxypeptidase-like 34
Bradi2g62450.1	Bradi2g62450	61.756	0.867754	0.682052	1.27227	0.203277	0.999997	histone H2A 7
Bradi3g55800.2	Bradi3g55800	72.4714	-0.798677	0.627759	-1.27227	0.203278	0.999997	MATE efflux family protein
Bradi2g26200.3	Bradi2g26200	639.44	0.511744	0.402242	1.27223	0.203292	0.999997	Protein of unknown function (DUF630 and DUF632)
Bradi4g28970.1	Bradi4g28970	419.128	-0.612341	0.481493	-1.27176	0.20346	0.999997	Protein of unknown function (DUF581)
Bradi3g04106.1	Bradi3g04106	5100.97	1.17284	0.922621	1.27121	0.203654	0.999997	0
Bradi1g17040.1	Bradi1g17040	615.992	0.960364	0.755543	1.27109	0.203697	0.999997	Heat shock protein DnaJ with tetratricopeptide repeat
Bradi1g03392.1	Bradi1g03392	25.0556	1.12456	0.884729	1.27107	0.203703	0.999997	Plant protein of unknown function (DUF641)
Bradi1g43915.1	Bradi1g43915	10.3022	-1.54222	1.21346	-1.27093	0.203754	0.999997	TRAF-like family protein
Bradi2g54711.1	Bradi2g54711	21.8804	-1.14278	0.899448	-1.27053	0.203895	0.999997	0
Bradi1g75100.2	Bradi1g75100	11340.6	0.671815	0.528784	1.27049	0.20391	0.999997	HR-like lesion-inducing protein-related
Bradi2g11216.1	Bradi2g11216	7.11917	-2.10501	1.65686	-1.27048	0.203913	0.999997	0
Bradi5g01035.1	Bradi5g01035	134.071	-0.755803	0.594971	-1.27032	0.203971	0.999997	0
Bradi1g77400.1	Bradi1g77400	26.2183	-1.18046	0.929529	-1.26995	0.204102	0.999997	Dihydrodipicolinate reductase, bacterial/plant
Bradi1g44800.1	Bradi1g44800	3275.33	1.19579	0.941872	1.26959	0.204232	0.999997	Peroxidase superfamily protein
Bradi1g44357.1	Bradi1g44357	85.2509	0.74981	0.590711	1.26934	0.204321	0.999997	STELAR K+ outward rectifier
Bradi3g23074.1	Bradi3g23074	48.0318	-0.9613	0.757416	-1.26918	0.204376	0.999997	0
Bradi1g77430.1	Bradi1g77430	757.504	-0.478365	0.376933	-1.2691	0.204406	0.999997	phloem protein 2-A13
Bradi5g00472.1	Bradi5g00472	57.962	-0.807065	0.636172	-1.26863	0.204575	0.999997	Ribonuclease H-like superfamily protein
Bradi2g15840.3	Bradi2g15840	5.96711	-2.56393	2.02139	-1.2684	0.204655	NA	highly ABA-induced PP2C gene 3
Bradi4g40240.3	Bradi4g40240	756.198	0.485284	0.382605	1.26837	0.204667	0.999997	AAA-type ATPase family protein
Bradi1g51470.3	Bradi1g51470	437.376	-0.66445	0.523961	-1.26813	0.204752	0.999997	ribosome-binding factor A family protein
Bradi3g00387.3	Bradi3g00387	1601.18	0.578145	0.455924	1.26807	0.204771	0.999997	Ribosomal protein S5 family protein
Bradi4g02587.1	Bradi4g02587	6017.28	0.48628	0.383538	1.26788	0.204841	0.999997	eukaryotic translation initiation factor 2 gamma subunit
Bradi2g53283.1	Bradi2g53283	10.3136	-1.5442	1.21794	-1.26787	0.204844	0.999997	Leucine-rich repeat protein kinase family protein
[truncated: 32,311 more rows]
